# Supplementary material for: Activity of Uncleaved Caspase-8 Controls Anti-bacterial Immune Defense and TLR-Induced Cytokine Production Independent of Cell Death
Source: PLoS Pathog. 2016 Oct 13;12(10):e1005910. doi: 10.1371/journal.ppat.1005910 (PMC5063320; doi:10.1371/journal.ppat.1005910)
Supplement: S1 Table — Reads per kilobase per million mapped reads (rpkm) log2 transformed, filtered and normalized (see also S2 Text, Supplementary Code File) of 6379 LPS-responsive genes identified in B6 BMDMs (worksheet 1). Differentially regulated genes between B6 and Ripk3 -/- Casp8 -/- BMDMs (Cluster 1 and 2 of Fig 3C, worksheet 2). Fold-change and Log (Fold-change) values comparing B6 and Ripk3 -/- Casp8 -/- or Ripk3 -/- and Ripk3 -/- Casp8 -/- for Cluster 1 (worksheet 3) or Cluster 2 (worksheet 4). Expression of genes listed in Fig 3E (worksheet 5). (XLSX) [file ppat.1005910.s009.xlsx]

## Sheet: LPS responsive genes in B6
diffProbesUT.LPS.B6	B6.untreated.1	B6.untreated.2	Ripk3.untreated.1	Ripk3.untreated.2	Ripk3_Casp8.untreated.1	Ripk3_Casp8.untreated.2	B6.LPS_6hr.1	B6.LPS_6hr.2	Ripk3.LPS_6hr.1	Ripk3.LPS_6hr.2	Ripk3_Casp8.LPS_6hr.1	Ripk3_Casp8.LPS_6hr.2
0610007P14Rik	5.45537	5.15857	5.14197	5.19457	5.00385	5.08673	3.86539	3.87725	3.99005	3.948	4.04233	3.95233
0610009B22Rik	4.2389	4.16907	4.20521	4.20673	4.21042	4.16896	2.08361	2.00506	2.47505	2.07177	2.45737	2.48049
0610009O20Rik	4.97311	5.09152	5.03157	5.11029	4.90565	4.91361	2.38846	2.39798	2.54177	2.47465	2.7421	2.31464
0610010F05Rik	6.09569	6.12842	5.98148	6.09306	5.8883	5.84956	5.00126	4.85132	4.91494	4.8427	4.98435	5.08598
1110004F10Rik	6.24522	6.1116	6.1228	6.08843	6.16338	6.14027	5.52469	5.55725	5.45679	5.42719	5.67093	5.80568
1110008P14Rik	4.29752	3.98601	3.66941	3.80163	4.16868	4.13387	3.33437	3.44959	3.22899	3.15181	3.56597	3.31098
1110032A03Rik	3.55021	3.48681	3.32707	3.26944	3.44576	3.56558	1.47923	1.72943	1.70352	1.72296	1.80529	1.85246
1110034G24Rik	3.57229	3.35414	3.34564	3.29645	3.46559	3.55383	1.61353	1.75949	1.58196	1.00235	1.90097	2.00547
1110038F14Rik	3.91525	3.53808	3.73664	3.48675	3.59727	3.60028	5.46375	5.42987	5.38137	5.30484	5.5883	5.39909
1110059G10Rik	4.21102	4.07797	3.88371	3.87874	4.16262	4.10999	3.28154	3.25233	3.32683	3.25774	3.70943	3.75599
1190002N15Rik	6.2702	6.52951	6.38022	6.34093	6.3077	6.45895	4.15326	3.9637	3.78497	3.98959	4.21981	4.24141
1200014J11Rik	5.06682	5.26891	5.16132	5.15083	4.97992	4.96333	4.55213	4.57108	4.46863	4.51971	4.41342	4.30914
1500011K16Rik	3.75715	3.32107	3.66449	3.51002	3.55161	3.78253	2.32461	2.2576	2.31257	2.44506	2.72477	2.48049
1500012F01Rik	2.92958	2.97277	2.87734	2.58426	3.09739	2.63695	4.07781	4.30168	3.93525	3.96374	3.92203	3.88981
1600002H07Rik	3.34319	3.10494	3.34564	3.156	3.23084	3.24585	0.419354	-0.44811	-0.281977	-0.193203	-0.0312121	0.47395
1600014C10Rik	4.68636	4.72509	4.62067	4.66214	4.93795	4.68488	7.34386	7.34352	7.28575	7.2958	7.55298	7.51655
1700012D01Rik	5.55668	5.74471	5.76969	5.69956	5.49845	5.53677	4.25267	4.19024	4.16956	4.31408	4.52525	4.55832
1700017B05Rik	5.19806	5.46521	5.67616	5.5493	5.41931	5.41537	2.21619	2.02994	2.1722	1.92942	2.15498	2.20829
1700020I14Rik	7.2989	7.56768	7.58056	7.60993	7.33119	7.56027	5.78997	5.85044	5.88394	5.89494	5.764	5.85938
1700021K19Rik	6.61325	7.02601	6.98519	6.97113	6.9665	7.05763	4.82558	5.016	4.86696	4.85963	5.06746	5.05344
1700025G04Rik	5.34853	5.47464	5.3294	5.32887	5.30564	5.19851	1.73638	1.60252	1.30299	2.07177	1.9907	1.70382
1700037H04Rik	4.6998	4.55773	4.48761	4.37839	4.61291	4.53453	3.2056	3.26286	3.18791	3.37224	3.42822	3.55987
1700047I17Rik2	2.62606	2.39046	2.5001	2.50308	2.60175	2.63695	4.57974	4.75016	4.28606	4.17227	4.16626	4.07845
1700066M21Rik	4.64529	4.75325	4.63585	4.51808	4.44326	4.67407	1.88544	2.05439	2.01668	1.77146	2.31408	2.38608
1700071K01Rik	4.61014	4.30213	4.4191	4.57436	4.48272	4.5494	3.18417	3.25233	3.35494	3.4856	3.6232	3.65549
1810011H11Rik	6.27245	6.19839	5.94235	6.03329	5.73742	5.70428	1.5254	1.72943	1.61333	1.79511	1.75496	1.68128
1810013L24Rik	5.68044	5.84409	5.90526	5.89871	5.74961	5.87576	6.37945	6.33886	6.42455	6.47144	6.28371	6.25436
1810043G02Rik	4.00998	3.88214	3.86237	3.88231	3.97474	4.0401	1.25096	1.18194	1.22391	1.19245	1.93151	1.76941
1810058I24Rik	5.49444	5.25366	5.25765	5.17287	5.15806	5.24676	3.44059	3.69485	3.67036	3.73218	3.6917	3.64388
2010107E04Rik	6.3319	6.12004	5.94336	6.09768	6.1061	6.00546	5.37513	5.38959	5.38364	5.4385	5.54328	5.60623
2010111I01Rik	6.8576	6.87183	6.79891	6.95172	6.81242	6.77843	6.04797	6.03839	5.93913	5.95261	5.85343	5.80958
2010315B03Rik	4.43241	4.35618	4.39849	4.47852	4.34498	4.35992	2.66083	2.89428	2.91337	2.66638	2.80941	2.88735
2210016F16Rik	5.38849	5.2754	5.3216	5.32494	5.33288	5.31276	4.11979	4.06947	3.95375	4.1264	4.33279	4.30177
2210016L21Rik	4.26625	4.19668	4.11063	4.16922	4.34498	4.33953	3.39158	3.294	3.39158	3.30793	3.55129	3.22787
2210018M11Rik	3.9494	4.16907	4.19842	4.09422	3.86703	3.99735	2.33761	2.70647	2.83572	2.39949	2.4782	2.32922
2310009A05Rik	3.55021	3.50164	3.24369	3.47261	3.36359	3.2961	2.42545	2.1708	1.84235	2.12872	2.26697	2.02351
2310022A10Rik	5.03006	5.08414	5.15431	5.18593	5.14582	5.2667	3.2056	3.19849	3.31734	3.31612	3.81146	3.8996
2310067B10Rik	5.34212	5.55329	5.52409	5.51521	5.66851	5.66112	3.83363	3.88409	3.97201	4.08861	3.95585	3.68411
2410015M20Rik	5.58411	5.26457	5.45875	5.46131	5.42185	5.44589	4.55491	4.4146	4.48143	4.45437	4.77719	4.78667
2410016O06Rik	4.21571	4.02761	4.24204	4.39349	4.18672	4.10999	2.11414	2.12536	1.76067	1.79511	2.27889	2.44078
2410089E03Rik	4.89349	5.18179	5.21787	5.2578	4.70338	4.82593	3.96507	4.09915	4.02545	4.03995	3.5315	3.46408
2410131K14Rik	4.57412	4.56834	4.68773	4.70915	4.59951	4.55531	3.32787	3.31439	3.40956	3.27467	3.45474	3.44413
2510009E07Rik	6.09569	6.29629	6.14241	6.24294	6.54405	6.61908	4.95562	4.94584	5.18138	5.24813	4.92488	4.87126
2610008E11Rik	3.7763	3.83606	3.79638	3.77113	3.53293	3.70495	1.10657	0.651426	0.95681	1.22764	1.04058	1.10198
2610044O15Rik8	3.84443	4.06304	3.84506	3.95533	3.63278	3.74685	1.59199	1.97975	1.78841	1.62078	1.73778	1.931
2610301B20Rik	3.81386	3.92679	3.81427	3.79785	3.93972	3.83689	0.946102	0.774282	0.500432	1.39176	0.693928	1.48701
2610507B11Rik	9.41196	9.68193	9.82882	9.70496	9.75156	9.83715	8.29566	8.32244	8.4553	8.41639	8.53344	8.53622
2610524H06Rik	3.55761	3.10494	3.36398	3.26397	3.09739	3.23853	1.84959	1.49942	1.67408	1.42246	2.14198	2.17641
2700029M09Rik	5.75796	5.74782	5.68469	5.66058	5.28346	5.55309	4.28323	4.32699	4.39835	4.26411	4.26846	4.39476
2700049A03Rik	4.89349	5.21142	5.07675	5.1449	4.88739	4.77369	1.93759	2.12536	2.36879	1.59407	1.9907	1.8725
2700094K13Rik	5.49444	4.87788	4.86559	5.04965	4.58599	4.63834	3.8198	3.58164	3.62491	3.65026	3.21516	3.43068
2810004N23Rik	4.124	3.86503	4.05904	4.00858	3.87446	3.84173	2.68137	2.89428	2.84895	2.66638	2.84993	2.95469
2810025M15Rik	3.82616	3.70119	3.11966	3.1141	3.45571	3.28903	2.08361	2.27851	1.81563	2.01247	1.88546	2.02351
2810417H13Rik	6.93633	6.89308	6.90239	6.8852	6.59445	6.67915	4.59335	4.54974	4.47718	4.45437	4.66355	4.6307
2810428I15Rik	4.95641	4.6899	4.43075	4.66629	4.60846	4.74813	3.78226	3.7706	3.67036	3.52856	3.70502	3.43068
2810474O19Rik	7.13424	7.32707	7.18623	7.138	7.14004	7.13066	8.42403	8.47713	8.39483	8.43533	8.07678	8.12134
2900026A02Rik	4.83988	4.99259	5.12594	4.99132	4.56775	4.70628	-0.105737	-0.752965	0.855527	-0.103006	-0.219657	0.525481
3110001I22Rik	2.56863	2.52724	2.32395	2.52152	2.21335	2.45934	4.13848	4.17916	4.12674	4.25134	4.1338	4.37734
3110040N11Rik	3.39366	3.18983	3.34564	3.23633	3.05874	3.60028	2.32461	2.37874	2.47505	2.35245	2.45737	2.35793
3110043O21Rik	6.06747	5.9721	6.0215	6.00981	5.94944	5.96055	6.94052	6.97295	7.02509	6.9384	6.98775	7.01536
3110062M04Rik	3.58683	3.56657	3.70342	3.84985	3.49484	3.50584	1.07587	0.992463	1.26399	0.525026	1.01229	0.365016
4632415L05Rik	1.54649	1.1574	1.29238	1.27759	0.998757	1.27835	3.3978	3.23103	3.20859	3.37224	3.11895	3.06328
4632428N05Rik	8.76486	8.81534	8.75897	8.77492	9.00311	8.9549	7.128	7.18644	7.16262	7.11558	7.12536	7.10384
4833420G17Rik	5.03006	5.15154	5.05434	5.0224	5.00724	5.08876	3.36008	3.36414	3.15632	3.29968	3.32274	3.45081
4930427A07Rik	4.44842	4.59625	4.79975	4.87426	4.47296	4.44828	0.979654	0.714161	1.14026	-0.103006	1.19957	0.66987
4930430F08Rik	3.82003	3.7517	3.67921	3.59082	3.48516	3.62857	1.97134	1.49942	2.01668	1.5391	1.68499	1.85246
4930453N24Rik	5.11776	5.1679	5.09333	5.17869	5.07335	5.113	5.98741	5.92693	5.93137	5.95785	6.25532	6.26007
4930523C07Rik	3.34319	3.41025	3.44661	3.20245	3.41549	3.30314	1.59199	1.97975	1.78841	1.69809	2.23059	2.05891
4930579G24Rik	4.45636	4.54346	4.73781	4.60494	4.39754	4.38003	0.559079	0.0175536	0.628756	0.82988	0.620865	1.03244
4931406C07Rik	5.0976	4.95266	4.87201	5.03369	4.61291	4.78881	3.51685	3.6231	3.72163	3.82701	3.42286	3.49672
4932438A13Rik	7.37468	7.62003	7.70207	7.77246	7.3046	7.27276	8.7246	8.84509	9.03751	9.07607	8.60815	8.63116
5031439G07Rik	9.30503	9.51193	9.45711	9.44658	9.49069	9.44882	6.97264	6.91655	6.81942	6.75611	7.04604	6.97655
5730409E04Rik	3.97172	4.17371	3.84506	4.17505	3.98851	4.12992	1.16607	1.69873	1.41402	1.69809	1.82168	2.02351
5730455P16Rik	4.73285	4.94725	4.59503	4.72713	4.64805	4.53153	3.32135	3.39319	3.11309	3.22329	3.27592	3.18845
5730508B09Rik	4.40806	4.46993	4.71656	4.72514	4.8158	4.68488	7.35829	7.38809	7.39299	7.42127	7.59263	7.66431
5930430L01Rik	3.38537	3.71398	3.71775	3.75953	3.23084	3.7208	1.59199	1.66737	2.29334	1.99215	2.29072	1.79062
6030458C11Rik	4.52966	4.53267	4.76106	4.68277	4.32883	4.68758	3.55073	3.44034	3.55395	3.67597	4.06316	4.0032
6330549D23Rik	3.80145	3.80051	3.79187	3.9417	3.6929	3.60028	2.89865	3.08439	3.13486	2.80097	3.28186	3.49672
6430548M08Rik	5.63745	5.86718	5.77541	5.75418	5.54347	5.60669	1.3049	1.49942	1.37795	0.68549	1.09555	1.43406
9030025P20Rik	3.75715	3.8878	3.88371	3.73998	3.71792	3.9262	2.91609	2.81062	2.83572	3.10527	3.32274	3.33284
9030617O03Rik	5.50405	5.30952	5.40663	5.44209	5.0798	5.16607	4.22845	4.21214	4.1957	4.25561	3.76559	3.73425
9030624J02Rik	7.50715	7.707	7.59163	7.611	7.584	7.62909	6.56496	6.61027	6.49991	6.54129	6.73264	6.77574
9130019O22Rik	3.52023	3.41809	3.69861	3.83518	3.55161	3.54198	1.86763	2.29912	2.01668	2.05227	1.9907	1.81153
9130023H24Rik	3.69142	3.89905	4.11063	3.92102	3.55161	3.62857	2.71164	2.31944	2.63641	2.98703	3.13216	3.22787
9430015G10Rik	3.58683	3.56657	3.71775	3.82408	3.49484	3.4178	1.59199	1.53461	1.30299	1.5391	1.53399	1.61145
9930111J21Rik1	5.09506	5.15389	5.19586	5.14341	5.08622	5.115	6.51863	6.74219	6.63593	6.53164	6.37749	6.23707
9930111J21Rik2	5.79755	6.01797	5.93317	5.90399	5.84164	5.87458	7.16584	7.34847	7.27108	7.12785	6.9941	6.91327
A130010J15Rik	3.3346	3.23491	3.33328	3.39973	3.14735	3.22377	1.45557	1.3494	1.44921	1.39176	1.31986	1.23175
A230050P20Rik	1.51644	1.1574	1.72959	1.58863	1.68023	1.65356	3.42849	3.5732	3.38251	3.57711	3.39574	3.34005
A230056J06Rik	5.56588	5.77708	5.76279	5.7444	5.58031	5.6152	4.92149	5.03455	5.07276	4.99087	4.99161	4.90082
A430005L14Rik	4.22503	3.87076	4.09608	4.16629	4.13192	3.96222	1.5254	1.53461	0.95681	1.64702	1.49363	1.94998
A530032D15Rik	-0.805491	-0.717065	-0.883946	-0.733294	0.48029	-0.521878	3.4466	3.43104	2.96291	3.17001	3.5315	3.63217
A630001G21Rik	3.57229	3.7076	3.75991	3.8129	3.5423	3.64528	5.83191	5.93354	5.69896	5.84199	5.81913	5.72533
A630072M18Rik	2.70813	3.02504	3.15519	2.92622	2.78654	2.87281	3.57837	3.53026	3.72163	3.63068	3.78662	3.86502
A730008H23Rik	7.63286	7.81339	7.82934	7.85155	7.50236	7.53956	5.80057	5.8258	5.56902	5.55564	5.50192	5.41112
A830010M20Rik	1.76676	2.23935	2.70582	2.57546	2.32612	2.28548	3.30158	3.39319	3.74305	3.95851	2.14198	2.29992
AA467197	3.15115	3.20803	2.78961	2.88409	3.25383	2.59168	7.128	7.07433	6.81774	6.7874	6.37123	6.41241
Aaas	5.03272	4.9116	4.95903	4.90267	4.45819	4.70893	2.78938	2.81062	2.87507	2.58731	3.00871	2.94526
Aacs	6.43492	6.54749	6.48308	6.65146	6.31591	6.37545	4.39314	4.58374	4.4383	4.41675	4.23519	4.12513
Aaed1	5.1327	4.9661	4.82203	4.72116	4.75667	4.85256	1.65565	1.69873	1.51711	1.36039	1.59248	1.70382
Aagab	6.55622	6.33822	6.27269	6.26431	6.41486	6.37628	4.01447	3.9893	4.07135	4.00489	4.23825	4.1984
Aak1	3.76357	3.7579	3.80535	3.71617	3.55161	3.61166	2.89865	2.99878	2.97503	2.92406	2.49874	2.54434
Aars2	3.20868	3.18983	3.32707	3.37966	3.25383	3.17856	1.75588	1.56896	2.01668	1.48196	1.82168	1.53808
Aasdhppt	4.54091	4.5145	4.43942	4.50424	4.27927	4.41293	2.95878	2.98612	3.03417	3.10527	3.10562	3.0892
Aatf	3.82003	3.93228	4.07397	4.06937	3.84448	3.98428	2.36326	2.27851	2.4229	2.61415	2.9651	2.66413
Aatk	4.57412	4.65715	4.65583	4.77594	4.62619	4.8381	-0.177887	0.0175536	0.628756	0.138002	0.693928	0.47395
Abca2	5.74829	5.94522	6.06978	6.01388	5.88463	5.93019	4.86875	4.84782	5.01228	4.96243	4.65672	4.60996
Abca3	7.2856	7.59171	7.59616	7.60399	7.42534	7.47091	6.29285	6.38056	6.41012	6.35792	6.33743	6.22738
Abca5	3.71807	3.8878	3.62954	3.77498	3.51401	3.62857	2.02053	2.07844	2.75365	2.61415	2.24282	2.29992
Abca9	6.07135	6.30477	6.14418	6.11372	6.3077	6.41983	4.04649	4.34197	4.00195	3.916	4.28037	4.26434
Abcb10	4.83988	4.91714	4.78621	4.73703	4.72822	4.82349	3.63211	3.63125	3.79184	3.89972	4.06316	4.0698
Abcb1b	7.36047	7.41589	7.31396	7.29193	7.1781	7.1037	5.8422	5.77888	5.8232	5.86033	5.96925	5.97394
Abcb4	6.34051	6.48167	6.50871	6.464	6.44014	6.48858	4.29327	4.168	4.3292	4.3344	4.27443	4.36325
Abcb8	5.75313	5.84263	5.91876	5.92924	5.90474	5.92563	4.10086	3.89089	4.04283	4.16775	4.41882	4.37031
Abcc3	7.46548	7.71299	7.68515	7.71979	7.67145	7.80734	6.26421	6.25695	6.32387	6.26464	6.47658	6.45871
Abcc5	6.2747	6.3628	6.52578	6.55295	6.40719	6.36624	7.20537	7.23338	7.26121	7.33616	7.0408	7.00632
Abcd2	6.05706	6.24652	6.13531	6.1549	6.23011	6.3391	1.5254	1.81778	1.37795	1.64702	1.45211	1.74787
Abcd3	6.33083	6.40286	6.31808	6.35578	6.32273	6.36539	4.76673	4.82313	4.89275	4.92003	4.89614	5.06872
Abcf3	5.45338	5.31793	5.54835	5.45653	5.5152	5.49282	4.71538	4.72372	4.62299	4.61913	4.72149	4.68269
Abcg1	7.62099	7.69938	7.57925	7.47276	7.99001	7.92577	7.00049	6.90146	7.17844	7.15324	7.45687	7.45767
Abcg2	4.72301	4.58236	4.30667	4.4109	4.38197	4.50125	2.20205	1.95399	2.10759	2.10999	2.23059	2.19244
Abcg3	3.87436	3.92679	4.06278	4.18954	4.39237	4.40641	0.513991	0.203967	0.628756	0.918689	0.893237	0.801115
Abhd10	3.93242	3.61513	3.79638	3.72812	3.66744	3.55972	3.12543	2.7962	3.06852	2.92406	2.9125	2.9918
Abhd11	2.9855	3.13379	3.18987	3.3018	3.44576	3.39163	1.7941	1.60252	1.26399	1.56685	2.04756	2.07629
Abhd12	9.00347	9.02496	9.01601	9.11063	9.14053	9.14975	7.88558	7.86153	7.89175	8.00187	8.2708	8.28142
Abhd13	5.65997	5.73689	5.68469	5.75321	5.58258	5.64736	4.96612	4.83729	5.00933	4.92808	5.39779	5.23272
Abhd14b	3.84443	3.8419	3.81427	3.88587	3.83689	3.76225	1.67626	2.10209	1.61333	1.90788	1.97613	2.07629
Abhd15	4.31945	4.53267	4.21871	4.27895	4.08141	4.2658	0.419354	0.203967	0.500432	-0.193203	0.503825	0.47395
Abhd16a	5.48088	5.31793	5.34795	5.4016	5.49363	5.41861	6.17741	6.28692	6.36476	6.43144	6.58979	6.44036
Abhd17a	5.45932	5.24045	5.15782	5.48499	5.57348	5.54866	3.49381	3.37389	3.50462	3.47831	3.94092	3.75599
Abhd2	6.63089	6.84953	6.9837	6.94405	6.63442	6.66897	6.10134	6.02917	6.22074	6.16264	6.048	6.08652
Abhd4	6.72013	6.76521	6.24327	6.22196	6.31864	6.29301	4.80701	4.87553	4.53565	4.42056	4.63369	4.5737
Abhd5	6.19035	6.09335	6.07258	6.08843	6.11397	6.12546	5.098	5.05287	5.15232	5.0535	5.24814	5.2615
Abhd8	3.85647	3.8065	3.79187	4.04727	4.08141	3.99735	0.876561	0.444975	0.855527	0.68549	0.953991	0.882415
Abi2	5.80689	6.06617	5.88952	5.80021	5.78358	5.87812	4.07393	4.25497	4.07698	4.12173	3.66014	3.64969
Abi3	3.44244	3.56657	3.32082	3.30712	3.98851	3.92164	0.91175	1.09031	-0.0678519	0.138002	0.953991	1.23175
Abl1	6.3618	6.69111	6.69891	6.62825	6.5967	6.63102	4.11979	4.09915	4.1957	4.05472	4.05625	4.08705
Abl2	6.29476	6.67484	6.77968	6.73629	6.6179	6.64077	5.78404	5.75109	5.79099	5.67517	5.68891	5.7363
Abracl	5.79755	5.85712	5.70642	5.77065	5.80514	5.8302	7.50592	7.56976	7.51737	7.42696	7.48963	7.5312
Abtb1	5.11776	5.08906	4.9265	4.9663	5.24668	5.28281	1.7941	2.07844	1.86858	1.95063	2.10227	2.02351
Abtb2	1.28643	0.999142	1.43798	1.11713	2.28206	1.46563	6.16379	6.12464	6.00712	6.11763	6.09933	6.01508
Acaa1a	5.77234	5.52815	5.50218	5.63329	5.79734	5.75521	6.45222	6.44902	6.13958	6.1432	6.30718	6.19293
Acaa2	6.05445	5.92748	5.79919	5.8338	6.06281	6.02475	4.78107	4.9261	4.85717	4.81694	4.95863	4.91055
Acaca	5.15237	5.41124	5.4387	5.44088	5.19119	5.2685	3.91825	3.97656	4.21116	4.07419	3.88351	3.97104
Acad10	3.42636	3.66211	3.77826	3.68379	3.72616	4.15347	0.645235	0.714161	0.855527	0.210152	1.04058	0.575234
Acad11	4.89056	4.99783	4.9306	4.84893	4.78456	4.84294	2.9755	2.88067	2.88795	3.02753	2.84993	2.79588
Acad12	3.42636	3.66211	3.77826	3.68379	3.72616	4.15347	0.645235	0.714161	0.855527	0.210152	1.04058	0.575234
Acad8	5.03272	4.89203	4.98691	5.08417	4.88371	4.99627	3.69406	3.7026	3.65537	3.75045	3.84393	3.82445
Acadm	6.35013	6.29096	6.2325	6.20209	6.2431	6.25631	4.07393	4.13971	4.03706	4.07419	4.30973	4.30546
Acads	5.90586	5.68259	5.63396	5.7306	5.77367	5.71751	4.02254	4.08735	3.84566	4.06935	4.15336	4.08705
Acadsb	6.11713	6.241	6.00309	5.94725	6.08382	6.04798	5.43229	5.48488	5.36994	5.36139	5.46977	5.54356
Acadvl	5.69057	5.64967	5.70881	5.8021	5.83212	5.85316	4.97238	4.91946	5.01521	4.99598	5.1574	5.05344
Acap3	4.87584	5.00826	4.98296	5.14787	4.97301	4.9611	1.83133	1.69873	1.76067	1.84128	1.86978	2.02351
Acat1	6.53201	6.47605	6.33212	6.44662	6.15424	6.24631	5.18507	5.32824	5.23278	5.25027	5.1428	5.30638
Acat2	5.30083	5.44425	5.24451	5.35095	5.03737	5.06619	3.33437	3.3345	3.07979	3.34846	3.1123	3.21223
Acbd5	7.19481	7.38922	7.21682	7.19941	7.25205	7.36266	5.59132	5.50498	5.61236	5.65107	5.947	5.95175
Acbd6	4.45239	4.28508	4.18128	4.25986	4.19268	4.20322	3.58383	3.3345	3.62491	3.46363	3.53647	3.18043
Accs	3.3346	3.28722	3.30825	3.51923	3.55161	3.68354	0.369601	0.369026	0.688877	0.580521	0.543903	0.623328
Acd	3.5353	3.46426	3.32082	3.07718	3.13502	3.12397	1.97134	2.10209	1.70352	2.07177	1.9907	2.23948
Acly	8.45128	8.58748	8.56057	8.61389	8.56071	8.5984	7.56029	7.56551	7.64236	7.62636	7.6722	7.71686
Aco1	6.81347	6.8459	6.76193	6.7781	6.58881	6.65803	5.03954	5.13828	5.1603	5.17791	5.15093	5.08168
Acot10	4.50309	4.33563	4.18472	4.27352	4.26802	4.0146	5.42469	5.45074	5.39045	5.4158	5.42755	5.47641
Acot11	4.52966	4.65715	4.72841	4.65798	4.53058	4.61308	2.77988	2.64339	2.57401	2.74134	2.41477	2.1438
Acot13	4.53342	4.24156	4.08138	4.11561	4.18672	4.14566	2.53106	2.54328	2.23404	2.50365	2.5089	2.59346
Acot2	3.44244	3.44136	3.27633	3.30712	3.71792	3.53602	0.209136	-1.13999	-0.281977	-0.623838	-0.787941	-0.178126
Acox1	6.76955	6.94013	6.91073	6.86775	6.81338	6.92421	5.34969	5.2824	5.27015	5.49736	5.62496	5.7322
Acox3	6.63264	6.88886	6.8961	6.72936	6.8459	6.95358	4.68519	4.68509	4.75189	4.86243	5.05885	5.17741
Acp1	5.36759	5.38347	5.40072	5.35738	5.18522	5.28459	4.61753	4.48825	4.38932	4.35841	4.74317	4.60098
Acp5	0.923861	-0.354495	0.144623	0.412136	1.37936	1.41456	3.46449	3.71032	3.24909	3.25774	3.02296	2.76405
Acp6	3.57958	3.61513	3.51932	3.77113	3.44576	3.58304	1.19492	1.09031	1.09653	1.39176	0.983435	0.882415
Acsl1	6.32542	6.36382	6.4092	6.40191	6.67118	6.56375	8.98863	9.04231	9.06578	9.04574	9.53294	9.56262
Acsl3	5.68721	5.74002	5.65769	5.58809	5.34096	5.5852	2.15876	1.90104	1.84235	2.05227	1.88546	2.31464
Acss1	4.79364	4.99783	4.98691	5.01916	4.46805	4.61024	2.96716	3.25233	3.64781	3.66317	2.9125	3.10622
Acss2	3.89203	3.97543	3.60405	3.49144	3.63278	3.51799	3.26803	2.94748	3.05716	3.18799	3.39574	3.29622
Actb	13.2331	13.1403	13.1014	13.1487	13.2531	13.1271	13.8186	13.7614	13.7682	13.7991	13.8185	13.7739
Actg1	8.62463	8.90228	8.95456	8.96646	9.05455	9.09163	9.51716	9.52651	9.38187	9.27959	9.43435	9.32382
Actl6a	5.94869	5.87147	5.93929	5.94555	5.63388	5.73062	5.22584	5.12102	5.09792	5.05105	5.32778	5.30085
Actn4	7.97328	8.03957	8.14142	8.1018	8.0355	8.06968	7.08866	6.97456	7.11137	7.08472	7.02451	7.01311
Actr2	9.05992	9.1996	9.33634	9.17136	9.10777	9.20222	9.84046	9.78659	9.8883	9.8515	9.65275	9.69703
Actr5	3.31727	3.27863	3.25027	3.33866	3.20747	3.4178	2.2849	1.78893	2.10759	1.95063	2.25494	1.70382
Actr6	4.06812	3.87646	3.88794	3.82036	3.82158	4.0401	2.09895	1.66737	2.36879	1.74742	2.6441	2.69822
Actr8	5.2942	5.31793	5.18902	5.1917	5.15501	5.13288	3.85186	3.73322	3.82571	3.88877	3.86781	3.82445
Acvr1	3.56497	3.5524	3.91307	3.77113	3.61513	3.77243	4.41476	4.40036	4.61913	4.6356	4.47691	4.45248
Acvr2a	3.69142	4.00696	3.85806	3.93484	3.93261	3.67271	4.78582	4.95236	4.94299	4.99087	4.69281	4.68836
Acvrl1	4.33675	4.25475	4.12145	4.16042	4.32883	4.2658	3.04846	3.04832	2.76765	2.93475	3.20895	2.75329
Adal	3.28197	3.74549	3.6143	3.55993	3.39496	3.42427	1.07587	1.46335	1.73238	1.48196	1.66696	1.48701
Adam10	8.10282	8.21409	8.19916	8.10256	7.92211	8.0738	6.90331	6.82269	6.97692	6.97251	6.97453	6.99151
Adam15	8.17435	8.34941	8.3945	8.42742	8.51386	8.52938	7.58264	7.42372	7.49123	7.53274	7.71204	7.62978
Adam17	8.53377	8.60282	8.61263	8.56543	8.75729	8.67872	9.58924	9.63638	9.71763	9.63596	9.68559	9.66193
Adam8	9.40697	9.4419	9.88725	9.94509	9.85527	9.77729	8.0204	7.95582	7.96005	7.99614	8.4635	8.45321
Adamts10	4.16817	4.15036	4.08138	4.31375	4.26236	4.22191	2.55352	1.92776	2.33155	2.30381	2.3597	1.96871
Adamts4	1.48574	1.76098	1.04205	1.1881	2.67172	1.44032	6.39896	6.3574	6.78626	6.79914	6.49075	6.31327
Adap2	5.55484	5.64467	5.61877	5.72266	6.0047	5.90496	7.33579	7.51795	7.50697	7.4597	7.36758	7.35859
Adar	6.25321	6.48354	6.52239	6.25401	6.50625	6.46524	8.56591	8.61785	8.63223	8.68103	8.50422	8.524
Adck2	3.6779	3.7702	3.95803	3.85349	4.00893	3.89859	2.65045	3.03609	2.88795	2.66638	2.88935	2.82702
Adck3	3.5353	3.34594	3.14108	3.19098	3.75062	3.4178	-0.105737	0.203967	0.28362	0.46731	0.236721	0.75868
Adck4	4.35385	4.16907	4.24534	4.1337	4.49242	4.34295	3.00839	3.22027	3.22899	3.17903	3.15174	3.18845
Adck5	3.40191	3.19896	3.32082	3.20245	3.46559	3.31014	1.65565	1.66737	2.15098	1.29554	2.03356	1.58741
Adcy2	2.95221	3.50164	3.36398	3.25298	3.36359	3.61166	1.61353	1.13685	1.73238	1.29554	1.6487	2.00547
Adcy3	3.75071	3.509	3.89636	4.00531	4.47296	4.42588	1.88544	1.72943	2.08539	2.25348	2.67149	2.82702
Adcy7	8.34412	8.53639	8.56965	8.54727	8.57076	8.6034	6.61319	6.67281	6.72746	6.66036	7.1233	7.05645
Adcy9	5.72384	6.08106	6.16612	6.17104	6.06281	6.06877	2.25781	2.10209	2.19311	2.05227	2.19328	2.28505
Add1	7.44269	7.61321	7.60582	7.50988	7.5149	7.53546	6.35009	6.37085	6.33685	6.40287	6.22251	6.30868
Add3	6.40242	6.56348	6.57187	6.61382	6.33625	6.47462	2.86314	2.88067	2.83572	2.85822	3.17106	3.08061
Adgre1	10.7301	10.818	10.9296	10.8668	11.2561	11.2801	11.4087	11.4057	11.6038	11.5714	11.8749	11.8691
Adgre5	4.64875	4.64717	3.74132	3.73604	4.3015	4.10597	2.15876	2.00506	1.67408	1.32833	2.76771	2.76405
Adgrg6	4.34104	4.45857	4.65086	4.67455	4.86142	4.72474	7.2546	7.23739	7.41819	7.38032	7.654	7.64733
Adgrl2	5.4314	5.57799	5.72782	5.65642	5.59389	5.53228	6.41208	6.37935	6.86329	6.84518	6.28297	6.26197
Adh5	6.87621	6.87895	6.84697	6.81734	6.82399	6.96138	5.716	5.79348	5.6898	5.76474	6.01363	5.99351
Adhfe1	-0.529856	-0.354495	0.144623	-0.351423	0.48029	0.0464054	3.45259	3.37389	3.60164	3.61082	3.19013	3.18845
Adi1	4.92815	4.90882	4.58984	4.4996	4.41294	4.51647	0.979654	1.04222	1.18269	0.63396	1.43089	1.20039
Adipor1	8.41584	8.38034	8.27643	8.36322	8.42708	8.45174	6.50933	6.52753	6.4809	6.50231	6.86805	6.74278
Adipor2	7.65803	7.69576	7.69363	7.73048	7.74277	7.75601	6.22365	6.27136	6.17417	6.17847	6.46815	6.45373
Adk	5.97794	5.95334	6.03301	6.06505	5.93706	6.01835	4.82327	4.77244	4.75541	4.68074	5.14443	5.00661
Adnp2	5.42333	5.69233	5.66264	5.73555	5.59389	5.63904	4.5353	4.43802	4.39384	4.49104	4.39437	4.57981
Ado	6.13455	6.26076	6.4033	6.41183	6.30357	6.38377	4.03456	4.24438	4.30058	4.16321	4.31553	4.26055
Adora2a	1.51644	1.54883	1.50562	1.11713	2.50924	1.22005	6.73485	6.71464	6.64639	6.72258	6.06618	5.92321
Adora2b	1.21337	0.956706	0.538287	0.990496	1.84069	1.27835	6.09943	5.93847	5.64876	5.74666	4.97521	4.87374
Adpgk	4.47991	4.49239	4.67555	4.66836	4.74859	4.61591	3.29493	3.50387	3.23907	3.35643	3.74425	3.66126
Adprhl2	4.86991	4.55061	4.8087	4.7721	4.89837	4.97218	3.70413	3.75576	3.5938	3.50724	3.96695	3.98951
Adprm	3.99371	3.91576	3.81871	3.87157	4.062	3.99735	4.70538	4.73511	4.26152	4.38593	4.39162	4.47231
Adrb2	5.07715	4.92266	5.31219	5.3419	5.10531	5.15833	1.61353	1.75949	1.91966	1.69809	1.82168	1.94998
Adrbk2	2.36443	2.67852	1.76682	2.07406	2.56546	2.44669	4.34889	4.50609	4.17483	4.25987	4.69504	4.61592
Adsl	5.36127	5.25803	5.17524	5.29444	5.25526	5.11099	4.40553	4.34692	4.35262	4.28096	4.48207	4.40855
Adss	7.00356	7.03941	7.04182	7.04149	7.11907	7.21143	5.48289	5.37753	5.42842	5.37714	5.34347	5.36413
Adssl1	6.20102	6.06242	6.38172	6.56077	6.49182	6.47384	4.82327	4.71608	4.96747	4.94932	5.36321	5.18944
Aebp2	5.33568	5.64801	5.74424	5.59789	5.62949	5.63625	7.08095	7.06308	7.23624	7.22954	6.61999	6.65801
Aen	3.57958	3.49424	3.64463	3.83149	3.65022	3.58881	4.14589	4.22297	4.06569	4.1029	4.30682	4.40512
Aes	7.45016	7.18553	7.1342	7.1499	7.27119	7.26467	5.69343	5.58059	5.72252	5.76474	5.92346	5.83534
AF251705	7.27273	7.09855	7.01885	7.11429	7.35929	7.22261	5.77213	5.7132	5.60652	5.66558	6.32957	6.336
Aff1	6.012	6.30477	6.46478	6.31011	6.13734	6.07495	8.14877	8.0447	8.2408	8.27322	7.53818	7.51057
Aff4	7.67259	7.94064	7.944	7.88665	7.5749	7.73177	6.74769	6.82713	6.76983	6.79768	6.52744	6.57256
Afg3l2	5.02206	5.24266	5.47572	5.31969	5.03737	5.24859	4.1273	4.23371	4.23656	4.30587	4.34985	4.34185
Aftph	7.23862	7.36559	7.36796	7.2452	7.42154	7.36392	8.62922	8.64653	8.62359	8.55985	8.79566	8.84432
Aga	5.42737	5.51724	5.4459	5.43481	5.39625	5.39246	4.69026	4.6929	4.61913	4.68391	4.94186	5.02463
Agap1	5.79129	6.16033	6.30469	6.31408	6.35764	6.37127	3.52823	3.41224	3.69255	3.69495	4.02827	4.05234
Agap3	5.77868	5.76637	5.78338	5.84299	6.003	5.88047	3.22671	2.92112	3.04571	2.94536	3.3456	2.64096
Agfg1	6.83418	6.84081	6.93035	6.96988	6.75516	6.69395	7.48087	7.4202	7.46622	7.50567	7.3019	7.25221
Agfg2	5.41724	5.29043	5.26417	5.28907	5.23518	5.35908	2.12917	2.07844	2.40508	2.18352	2.40393	2.53179
Agl	6.42989	6.62151	6.64244	6.6149	6.38132	6.5431	4.18597	4.13399	4.26646	4.28931	4.35267	4.17035
Ago1	6.13949	6.3709	6.38247	6.1776	6.32544	6.38377	5.31232	5.26679	5.66382	5.47007	5.49937	5.59723
Ago2	6.37547	6.55817	6.77683	6.68609	5.98422	6.09435	5.55561	5.36537	5.7117	5.75422	5.17824	5.09027
Ago4	5.61635	5.91783	5.76624	5.69144	5.50086	5.66385	2.47335	3.02376	2.86207	2.71679	2.42554	2.56911
Agpat2	4.87288	4.91714	4.83085	4.90091	4.9165	4.85256	3.60549	3.74077	3.67036	3.69495	4.11063	4.1663
Agpat4	3.56497	3.45667	3.58333	3.48675	3.86703	3.62296	4.34889	4.40036	4.39384	4.23846	4.11397	4.24526
Agpat5	5.65308	5.74782	5.78338	5.77834	5.59164	5.47734	4.87322	4.90272	4.96747	5.12056	4.87666	4.77607
Agps	7.75091	7.98816	7.97515	8.00459	7.79611	7.86525	7.09537	7.15074	7.10931	7.04582	7.22579	7.24262
Agrn	3.6779	3.99653	4.21535	4.20388	4.71171	4.45145	6.65857	6.68166	6.97012	6.93375	6.24244	6.1319
Agtpbp1	5.56588	5.77708	5.76279	5.7444	5.58031	5.6152	4.92149	5.03455	5.07276	4.99087	4.99161	4.90082
Agtrap	5.67875	5.90951	5.73957	5.84482	6.01483	5.90612	6.5615	6.59472	6.42787	6.31049	6.80297	6.66665
Ahcy	3.97725	3.76406	3.75065	3.94853	3.70963	3.82226	2.57563	2.57743	2.60555	2.55996	2.90482	2.44078
Ahcyl2	6.43492	6.68137	6.73986	6.66965	6.56603	6.66283	5.68073	5.68607	5.75277	5.72065	5.78818	5.81994
Ahi1	3.17058	3.44904	3.53559	3.59952	3.03239	3.19379	2.54234	2.72182	2.82236	2.61415	2.46782	2.53179
Ahsa1	7.90241	7.67913	7.81052	7.87885	8.00279	7.91949	7.07563	7.11341	7.13317	7.16577	7.73034	7.6636
AI413582	5.13517	4.60314	4.64337	4.59844	4.7364	4.58737	3.90085	3.99562	3.91652	4.03995	4.78348	4.69962
AI467606	5.51739	5.21142	5.28838	5.26054	5.05056	5.04115	2.06809	2.21486	2.36879	2.03251	2.37089	1.96871
AI504432	2.50882	2.5701	2.94387	3.21949	2.52822	2.80502	4.38063	4.28111	4.53565	4.34646	4.45605	4.65982
AI597479	4.72958	4.99259	4.78848	4.87067	4.82351	4.8881	3.84732	4.01444	3.89753	3.80388	3.86385	3.96639
AI607873	6.75836	6.76828	6.90709	6.69322	6.65724	6.71323	8.33913	8.37374	8.61175	8.60069	8.20943	8.22847
AI987944	5.03272	5.03145	4.82424	4.98635	4.66101	4.84535	3.76312	3.93106	3.63259	3.59743	3.78662	3.79325
Aida	5.6392	5.65632	5.81705	5.69754	5.60063	5.69629	7.41802	7.39947	7.47798	7.48173	7.36758	7.48762
Aifm2	3.9494	3.85928	3.88371	4.05045	3.95383	3.97108	2.8721	3.03609	2.60555	2.72912	2.75922	2.84741
Aig1	4.55206	4.40434	4.4191	4.48558	4.43323	4.44828	3.98586	3.7632	3.94145	3.83274	4.23213	4.2491
Aim1	6.84026	6.87254	6.93086	6.9273	6.99833	6.88135	8.50457	8.51148	8.53193	8.49589	8.5601	8.56555
Aim2	5.51928	5.52634	5.30588	5.26602	5.23229	5.17185	6.85384	6.93312	7.00083	6.94437	7.1075	7.18519
Aimp1	5.3947	5.26239	5.31533	5.25367	5.206	5.29345	4.55769	4.55832	4.56	4.42814	4.69281	4.57981
Aimp2	4.14871	3.73297	4.00553	3.92102	3.68446	3.44351	2.37591	1.90104	2.49202	2.2363	2.62554	2.53179
Ak3	6.7414	6.66746	6.56396	6.47231	6.49061	6.55199	5.20293	5.22701	4.89594	5.07056	5.01318	5.10939
Ak4	0.372846	0.505327	1.04205	0.792167	0.825425	0.111994	3.42849	3.63125	3.89753	3.70747	3.03004	3.00093
Akap1	3.9606	4.02247	4.19842	4.3657	4.16868	4.1881	1.61353	1.38839	1.67408	1.36039	1.53399	1.32195
Akap10	6.8034	6.89308	6.84207	6.87134	6.86656	6.85825	5.16698	5.19437	5.22772	5.18911	5.38819	5.42306
Akap11	6.22212	6.61043	6.71567	6.73974	6.46744	6.59491	4.21443	4.28628	4.38932	4.24277	4.19171	4.32012
Akap13	7.12804	7.4392	7.502	7.44797	7.38751	7.50221	8.18203	8.18142	8.21835	8.19231	7.74707	7.69171
Akap8	5.6287	5.7084	5.71359	5.71567	5.62288	5.53677	4.38377	4.31186	4.18008	4.18128	4.4349	4.31281
Akap8l	4.20632	4.11703	4.09608	4.11864	3.85955	3.98428	2.35049	2.07844	2.19311	2.21892	2.19328	2.1602
Akip1	4.6796	4.76867	4.73781	4.71517	4.7364	4.78127	2.82673	2.70647	3.04571	2.84695	3.28186	3.22007
Akirin2	5.35066	5.37141	5.26905	5.20459	5.0798	5.24311	4.52397	4.55404	4.40732	4.40527	4.63369	4.73014
Akna	5.45932	5.55684	5.65024	5.63435	5.71482	5.50812	7.45799	7.54085	7.7232	7.72007	7.06682	6.9585
Akr1a1	10.9803	10.8153	10.6682	10.7121	10.7787	10.7595	10.2521	10.3342	10.1475	10.1276	10.3436	10.2921
Akr1b10	5.47504	5.38547	5.19244	5.27012	5.31113	5.25948	3.95667	4.13971	4.05431	4.1264	4.27443	4.27567
Akr1b8	5.39882	5.36331	4.98494	5.13595	5.13966	5.09283	3.64785	3.53026	3.4006	3.26623	3.71383	3.65549
Akr1c13	5.05902	4.92266	5.01039	4.97803	5.07658	5.01782	3.63211	3.81421	3.77113	3.67597	3.92962	3.96172
Akr1e1	4.98961	4.95805	4.79975	4.81196	4.88002	4.98974	3.49961	3.44959	3.75716	3.79804	3.98889	3.92381
Akr7a5	3.7952	3.7579	3.89636	4.06309	4.02906	4.25132	2.2302	1.72943	1.91966	2.14722	2.03356	2.20829
Akt1	8.21439	8.16339	8.15486	8.2317	8.14062	8.11837	6.88737	6.77106	6.81774	6.83238	7.0456	7.00462
Akt1s1	4.72301	4.61342	4.41325	4.67455	4.78851	4.69562	4.03855	3.82135	3.88474	3.64376	3.81556	3.66701
Akt2	5.82233	5.73689	5.67982	5.70562	5.78949	5.69762	5.15785	5.12391	5.07558	5.17566	5.13789	5.05344
Akt3	6.05314	6.17428	6.29517	6.14972	6.25312	6.34081	7.42564	7.41784	7.49017	7.45877	7.41325	7.62647
Aktip	5.19806	5.31793	5.20945	5.18159	5.18223	5.09486	3.95667	3.92444	3.52125	3.8155	3.70502	3.77208
Alad	3.29973	3.24376	3.38209	3.54649	3.29874	3.48123	1.33113	1.22566	1.22391	1.72296	1.49363	1.43406
Alcam	9.34272	9.49974	9.46217	9.51575	9.24444	9.19089	10.0621	10.1058	10.1824	10.1058	9.73714	9.74308
Aldh16a1	5.95571	5.84554	5.74658	5.9549	5.86796	5.91534	4.94079	4.97815	4.7126	4.73982	5.0397	4.85372
Aldh18a1	4.65567	4.94725	4.98098	5.13595	4.78456	4.6659	3.26122	3.17638	3.28849	3.1969	3.12557	2.67558
Aldh1b1	3.52778	3.92128	3.84941	3.86075	4.07497	4.01031	6.64556	6.49998	6.46809	6.51126	6.91942	6.95557
Aldh2	8.9794	8.88788	8.81906	8.85582	8.95963	8.97941	7.93158	7.88856	7.78476	7.88206	7.95666	7.90463
Aldh3a2	6.6088	6.65839	6.49214	6.51319	6.61458	6.60634	4.86426	4.98135	5.01228	5.01876	5.08963	5.21909
Aldh3b1	6.15299	6.0128	6.13264	6.15785	6.31181	6.20557	5.22933	5.12391	5.13621	5.18464	5.56536	5.48457
Aldh4a1	3.75071	3.72667	3.56231	3.71617	3.43574	3.60028	1.25096	1.46335	1.67408	1.59407	1.36531	1.2925
Aldh6a1	4.96478	5.28401	5.20097	5.06859	5.28067	5.39575	3.73393	3.53026	3.97805	3.71369	3.60438	3.54746
Aldh7a1	4.25719	4.44712	4.30667	4.33736	4.39754	4.40967	3.53389	3.55618	3.70716	3.47831	3.73994	3.71773
Aldh9a1	7.62144	7.52702	7.46955	7.45668	7.20342	7.20956	5.79587	5.7055	5.78066	5.79878	5.5847	5.60623
Aldoa	10.0194	9.73076	9.83198	9.86072	9.95487	9.80188	9.28485	9.22305	9.28141	9.28573	9.50838	9.40506
Aldoart1	5.69896	4.99783	5.0581	5.18304	4.97647	4.5494	4.74982	4.57531	4.95528	5.04119	4.66355	4.70522
Aldoc	6.75434	6.73021	6.47677	6.47113	6.78407	6.90004	5.655	5.49831	5.29455	5.32326	5.86336	5.83022
Alg1	4.962	4.78695	5.00065	4.97302	4.96606	4.9432	4.21795	4.27071	4.14831	4.26411	4.37228	4.39476
Alg10b	6.11337	6.33511	6.40773	6.40253	6.18895	6.28058	4.36485	4.332	4.55597	4.60247	4.408	4.5239
Alg12	3.7048	3.34594	3.74599	3.63382	3.53293	3.42427	2.8721	2.64339	2.82236	2.76549	2.9651	3.03689
Alg14	4.32379	4.35618	4.15344	4.20958	4.11946	4.16511	3.04846	2.96047	3.20859	3.08622	3.09217	3.26624
Alg2	3.76357	3.5595	3.87521	3.8129	3.47541	3.52402	2.33761	2.31944	2.60555	2.43003	1.73778	1.70382
Alg5	4.34533	4.15036	4.35025	3.83518	4.11946	4.07341	3.26803	3.42167	3.13486	3.49285	3.6232	3.56603
Alg6	4.72958	4.82873	4.73312	4.89208	4.67385	4.80378	3.11791	2.7669	3.17745	3.03748	3.42286	3.25101
Alg8	4.21571	4.38847	4.12862	4.15453	3.81387	3.83689	3.11791	3.30423	3.29817	3.34846	3.03004	2.96405
Alkbh5	7.1118	7.23796	7.28056	7.28991	7.19156	7.23462	6.36127	6.29464	6.37166	6.35095	6.23175	6.19691
Alkbh6	3.83228	3.47182	3.54098	3.66733	3.5423	3.61732	2.79881	2.5942	2.6815	3.20575	3.15174	3.10622
Alkbh8	3.78263	3.85351	3.92547	3.87874	3.6929	3.88458	2.9074	2.94748	3.03417	2.92406	2.45737	2.69822
Alms1	4.4954	4.69313	4.83085	4.83978	4.3234	4.57579	1.01244	0.714161	0.802088	0.0620536	0.983435	0.959377
Alox5ap	8.61158	8.57284	8.58048	8.39685	8.64248	8.69319	7.29473	7.25728	7.21468	7.1838	7.5731	7.60492
Alpk1	5.12275	5.26457	5.36626	5.37776	5.41167	5.19662	6.69311	6.78665	6.69301	6.58858	6.40563	6.34588
Als2	5.98892	6.12962	6.03205	6.08611	6.04645	6.06049	5.02355	5.04679	4.88955	5.16888	4.81453	4.9178
Als2cl	4.70647	4.82578	4.14285	4.38344	4.60399	4.63556	1.97134	1.92776	1.51711	1.42246	1.70281	1.61145
Alyref	6.52543	6.28883	6.38097	6.46042	6.06119	6.06567	5.25866	5.26155	5.25283	5.12523	5.40188	5.43826
Amd-ps3	3.04987	3.32107	3.56759	3.2803	3.41549	3.36497	1.45557	1.09031	1.34095	1.15638	2.393	1.61145
Amd1	4.84291	5.07425	5.36929	5.29444	5.10214	5.17377	3.3082	3.24172	3.44485	3.27467	3.96695	3.94289
Amdhd2	6.55715	6.59236	6.35369	6.4448	6.53352	6.46994	5.16698	5.25892	5.03272	4.93608	5.30755	5.19741
Ampd2	4.45239	4.67362	4.62575	4.73308	4.43323	4.58448	2.8721	2.82491	2.95068	2.60079	2.38198	2.48049
Amz1	3.85647	4.00175	3.1622	3.51923	3.11004	2.97329	-0.418895	0.585837	-0.281977	-0.623838	-0.891034	-1.05948
Amz2	5.09506	5.25803	5.10428	5.11789	5.35962	5.22098	3.98998	3.97014	4.1853	4.07419	4.59844	4.58285
Anapc1	7.91507	8.22223	8.25653	8.28174	7.96585	8.11562	7.09154	7.11195	7.20119	7.20271	7.17963	7.12383
Anapc11	6.02673	5.86431	5.89794	5.79264	5.80514	5.89219	4.6255	4.71224	4.77634	4.81983	4.96418	4.79457
Anapc13	3.43442	3.41809	3.38808	3.29109	3.41549	3.04221	2.29826	2.61078	2.57401	2.58731	2.5684	2.39995
Anapc15	4.92243	4.69958	4.75876	4.90267	4.74454	4.49819	3.6737	3.7026	3.79868	3.61082	3.84393	3.7827
Anapc16	5.05641	4.82283	4.77712	4.83794	4.72822	4.87871	3.93117	3.9637	3.89753	3.73218	4.01764	4.0032
Anapc2	6.56909	6.40385	6.52034	6.61865	6.27013	6.34252	5.53177	5.72658	5.79783	5.75271	5.51584	5.47477
Anapc4	6.23948	6.11522	5.99527	6.01713	5.89746	5.95386	5.37513	5.47585	5.34212	5.31715	5.23443	5.3659
Anapc5	8.44456	8.50613	8.38499	8.42083	8.22957	8.21248	7.44941	7.38809	7.37652	7.29994	7.49411	7.44393
Anapc7	5.7353	5.73846	5.69197	5.66474	5.55508	5.63207	4.45408	4.55404	4.42068	4.41293	4.45605	4.64242
Ang	4.22038	4.19668	4.32862	4.37586	4.40269	4.51344	2.94185	2.78162	2.69622	2.85822	3.3456	3.28878
Angel2	5.76277	5.76637	5.71597	5.77642	5.66637	5.71488	3.81051	4.22297	4.1957	3.83274	4.12722	4.24526
Angpt1	-1.88349	-1.93946	-1.82736	-1.13383	-1.92181	-1.67942	3.41015	3.28369	2.86207	2.84695	3.42286	3.63217
Angptl2	7.44069	7.59257	7.37061	7.44072	7.11279	7.13756	3.70914	3.6231	3.4006	3.28305	3.67375	3.62628
Ank	6.75353	6.81802	6.9688	6.90991	6.91424	6.86302	4.34245	4.22297	4.25656	4.25987	4.39437	4.58589
Ankhd1	6.9427	7.11492	7.16067	7.11997	6.75516	6.96638	6.37394	6.42108	6.53103	6.45947	5.972	6.03855
Ankib1	6.71683	6.91887	6.94209	6.85599	6.89243	6.85166	8.24007	8.21536	8.30434	8.21961	8.42613	8.47077
Ankmy2	5.01132	5.01603	4.89531	4.95956	5.00385	4.90207	2.02053	1.72943	2.01668	2.14722	2.07518	2.04132
Ankra2	3.71807	3.87076	3.56231	3.62958	3.58825	3.53003	2.3115	2.69095	2.55798	2.75347	2.77614	2.64096
Ankrd10	4.4954	4.61342	4.36853	4.56105	4.35032	4.31188	1.59199	1.60252	1.51711	1.36039	1.66696	1.53808
Ankrd11	6.26682	6.39196	6.48168	6.46697	6.18148	6.20932	5.42925	5.39917	5.43501	5.23738	4.91346	4.82058
Ankrd12	5.55484	5.88991	5.80255	5.87918	5.64696	5.73583	5.12823	5.10355	5.43282	5.31101	4.76028	4.86377
Ankrd17	7.13177	7.33641	7.43491	7.44103	7.11201	7.12223	8.86433	8.88334	8.96605	8.98019	8.61889	8.58921
Ankrd26	3.65049	3.70119	4.04395	3.88942	3.59727	3.83203	1.33113	1.30932	1.14026	1.08142	1.36531	1.06763
Ankrd28	6.47942	6.68868	6.64619	6.68046	6.54638	6.59563	3.60549	3.74077	3.82571	3.77444	4.10729	4.04794
Ankrd33b	4.57776	4.86933	4.89741	4.98469	4.84259	4.86925	6.30614	6.24106	6.46165	6.53603	6.09175	6.04629
Ankrd44	6.54789	6.89167	6.69891	6.67944	6.54055	6.60135	4.66212	4.73511	4.48143	4.66478	3.72258	3.85498
Ankrd46	5.27862	5.43462	5.48692	5.49085	5.27786	5.36917	3.34728	3.44034	3.19829	3.34846	3.1838	3.3183
Ankrd54	3.9606	3.82431	3.79638	3.93827	3.89655	3.84173	2.4009	2.39798	2.01668	2.091	2.21826	2.32922
Ankzf1	3.96617	4.03272	4.1709	4.15453	3.96083	4.06516	3.12543	2.81062	2.80888	2.80097	2.88935	2.83725
Anln	7.68657	7.79469	7.76265	7.72203	7.16072	7.26557	3.70413	3.74829	3.55395	3.68865	4.04233	3.86001
Ano10	5.61458	5.68747	5.6047	5.67507	5.58712	5.57506	4.60951	4.78345	4.63067	4.77593	4.68611	4.68269
Ano6	7.12556	7.24899	7.40016	7.30063	7.21738	7.27768	6.50213	6.58216	6.71396	6.67875	6.48239	6.55174
Ano8	3.7952	3.48681	3.54634	3.86797	3.67598	3.63416	2.17334	2.33948	2.38705	2.21892	2.30245	2.1602
Anp32a	5.91741	5.79976	5.60084	5.51406	5.55277	5.56778	6.49272	6.50442	6.32269	6.40767	6.49139	6.476
Anp32b	4.07844	3.99128	4.37155	3.73209	3.95383	3.93529	2.46152	2.56045	2.36879	2.6535	2.49874	2.66413
Anp32e	6.25435	6.38397	6.39143	6.25401	6.0047	6.12546	5.02756	4.88238	5.12265	5.04613	4.63832	4.72464
Antxr2	7.71745	7.845	7.82989	7.81745	7.93284	7.96624	5.81574	5.73038	5.90785	5.80607	6.34525	6.32058
Anxa7	7.87269	7.80295	7.69605	7.75138	7.82854	7.83886	8.56867	8.60549	8.51543	8.50264	8.63724	8.63465
Aoah	5.74181	5.85568	5.73017	5.67713	6.14812	6.13436	7.4321	7.47387	7.50593	7.63293	7.46015	7.43216
Ap1ar	4.99507	5.14918	5.28518	5.23563	5.05711	5.04536	4.42088	4.52808	4.32447	4.40911	4.38888	4.43237
Ap1b1	7.63286	7.8479	7.76868	7.67133	7.85039	7.95455	6.11461	6.11013	6.1069	6.05656	6.23328	6.18894
Ap2a1	6.51121	6.60787	6.53526	6.63197	6.46004	6.57615	5.68836	5.67231	5.77027	5.66076	5.69893	5.60922
Ap2a2	7.74485	7.94607	7.89859	7.82234	7.82997	7.94052	6.24967	6.15746	6.0833	6.09993	6.24168	6.26292
Ap2s1	7.72199	7.48191	7.30172	7.4769	7.49935	7.52195	6.8442	6.73275	6.64355	6.59449	6.82753	6.80209
Ap3d1	7.86898	8.10691	8.13587	8.13735	8.05568	8.12011	7.30303	7.41608	7.27476	7.3174	7.23002	7.24694
Ap3s2	5.47112	5.30319	5.4387	5.41152	5.31113	5.35231	4.17515	4.43802	4.34796	4.34245	4.28629	4.35259
Ap4b1	4.70314	4.77784	4.55302	4.64962	4.6908	4.65769	4.00228	4.05742	3.87183	3.84412	3.9029	3.81412
Ap4m1	3.71145	3.9594	3.81871	3.8129	4.0942	3.97989	1.35689	0.774282	1.51711	1.08142	1.51395	1.10198
Ap4s1	3.73122	3.60142	3.39998	3.48675	3.46559	3.53003	2.72159	2.5083	2.87507	2.86941	2.98707	3.01902
Ap5m1	5.28532	5.15857	5.07118	5.05283	5.02405	5.11099	4.14958	4.20123	4.15898	4.19467	4.30973	4.34185
Ap5s1	4.36232	4.4961	4.35942	4.27895	4.49242	4.39986	1.33113	1.3494	1.22391	1.5391	1.75496	1.56296
Ap5z1	4.36232	4.46237	4.40441	4.47379	4.49242	4.59885	3.3978	3.50387	3.57799	3.41865	3.3456	3.23562
Apba1	3.29088	3.91576	3.95803	3.70814	3.64152	3.77749	5.31067	5.35063	5.29212	5.41006	5.00423	5.01565
Apbb2	6.53576	6.69596	6.84805	6.80845	6.54055	6.59921	5.99152	5.93189	6.36936	6.38154	5.96095	5.89042
Apc	6.72999	6.97576	6.89295	6.85916	6.51817	6.70395	5.3908	5.36537	5.37909	5.45344	5.17505	5.11571
Apeh	5.81772	5.74159	5.63648	5.8612	5.74556	5.72146	4.65175	4.70454	4.74836	4.77593	4.76876	4.84361
Apex1	5.38849	5.21142	5.31376	5.43845	5.30012	5.32836	3.35369	3.40275	3.26892	3.32428	3.74854	3.66126
Aph1b	4.4721	4.69636	4.46514	4.55882	4.50206	4.58448	1.65565	1.66737	1.96898	2.01247	1.47302	1.58741
Aph1c	6.33514	6.40878	5.9795	5.81897	6.2431	6.29389	1.93759	2.21486	1.96898	2.05227	2.10227	2.1602
Api5	7.60055	7.66231	7.52154	7.60128	7.46282	7.44768	7.02681	7.02801	7.04391	6.90483	7.12247	7.15228
Apip	4.73937	4.61342	4.52612	4.55659	4.49725	4.65494	3.81051	3.95074	3.71441	3.80388	3.93339	3.98491
Aplf	3.75071	3.66211	3.48063	3.70814	3.25383	3.24585	1.04451	0.940932	0.95681	1.08142	1.47302	0.996371
Aplp2	9.02164	9.18042	9.11137	8.9835	9.22458	9.3115	7.86833	7.9358	7.98087	7.97656	8.04003	8.15828
Apoa1bp	6.23948	5.75248	5.6327	5.84848	5.68552	5.65288	4.72283	4.816	4.82404	4.83702	4.83689	4.87374
Apobec1	8.48973	8.48995	8.4341	8.48492	8.63429	8.56969	6.61386	6.7261	6.58345	6.64986	7.11168	7.10437
Apobec3	5.1766	5.17486	5.05246	4.8544	5.19713	5.03694	7.26101	7.24405	7.20763	7.33364	7.30117	7.23538
Apoe	10.6955	10.5014	10.5815	10.6751	11.07	11.0443	9.70714	9.87291	9.85865	9.84	10.2064	10.0443
Apol9a	-0.965956	-1.20249	-1.82736	-1.38537	-0.336846	-1.47297	3.79174	3.67133	2.99898	3.24921	3.55129	3.35437
Apol9b	-0.805491	-1.02192	-0.398519	-1.25413	0.40012	-0.736003	4.78582	4.6454	4.34796	4.27256	4.59606	4.39822
Apopt1	4.17299	4.14092	3.97801	4.08495	4.00893	4.00168	2.81748	2.89428	2.55798	2.62739	2.77614	2.94526
Appl1	6.26456	6.43413	6.45697	6.35642	6.33894	6.27164	7.93799	8.01775	8.22661	8.22124	7.63093	7.6506
Appl2	5.55668	5.70039	5.68104	5.64595	5.50805	5.52176	2.61886	2.4357	2.25408	2.45993	2.40393	2.59346
Aprt	6.92708	6.55462	6.84261	6.93333	6.90791	6.9139	5.86819	5.7055	5.90627	5.92741	6.21478	6.11728
Aqr	6.47259	6.61896	6.61654	6.53718	6.3774	6.59061	5.80408	5.72467	5.84483	5.77667	5.80992	5.82123
Arap1	8.05298	8.14195	8.12538	8.15904	8.23608	8.17053	8.95674	8.97586	8.80771	8.81613	8.59569	8.50366
Arap2	6.26116	6.37191	6.69106	6.70335	6.34431	6.4109	3.68392	3.52152	3.57002	3.59069	3.74854	3.63217
Arap3	6.25435	6.28562	6.32901	6.33312	6.37084	6.37628	3.31479	3.09621	3.09098	3.03748	3.20895	3.27379
Arel1	6.69184	6.89519	6.87654	6.85099	6.99322	6.92933	9.09806	9.07125	9.15773	9.16655	9.26064	9.26665
Arf2	6.41978	6.36178	6.36208	6.39693	6.40334	6.32101	5.16151	5.13828	4.85717	4.8874	4.97704	4.83086
Arf4	6.36074	6.32577	6.37721	6.0008	6.33625	6.32793	7.67194	7.57029	7.7565	7.76792	7.61161	7.67505
Arf6	8.52058	8.61481	8.62202	8.651	8.42423	8.41425	7.9686	7.93292	7.89972	7.8254	8.05159	8.06287
Arfgef2	6.91489	7.25338	7.26763	7.17669	6.91153	7.10017	5.61553	5.57848	5.85307	5.78997	5.50319	5.54668
Arfgef3	5.79755	6.25639	6.10019	6.24016	5.79734	5.95609	3.7486	3.67133	3.56201	3.52149	3.5562	3.66701
Arfip2	4.5668	4.48494	4.39255	4.46429	4.47296	4.49205	3.51113	3.46791	3.48779	3.34044	3.5315	3.38956
Arhgap1	6.80495	6.95973	6.89453	6.90289	6.91153	6.86836	6.06858	6.01054	6.10552	6.00298	6.08497	6.15048
Arhgap11a	5.95711	6.15916	6.35063	6.16152	5.8511	5.97714	5.22933	5.33575	5.30898	5.23738	5.15579	5.24045
Arhgap12	6.71021	6.75674	6.76883	6.7867	6.68816	6.80904	5.48727	5.55938	5.59871	5.56082	5.96187	6.04077
Arhgap15	6.24865	6.25967	6.11109	6.08843	6.10925	6.25903	5.50322	5.50941	5.39947	5.46639	5.42621	5.34633
Arhgap17	5.8254	5.69394	5.96955	5.8603	5.51758	5.4789	6.41897	6.44902	6.83862	6.77258	6.05755	5.91478
Arhgap18	7.6468	7.75151	7.45466	7.52652	7.37707	7.50221	3.28154	3.54759	3.37338	3.31612	3.59963	3.69541
Arhgap19	7.43417	7.78714	7.70387	7.67417	7.52202	7.71108	3.28154	3.23103	3.21883	3.23198	3.39025	3.72326
Arhgap21	5.64962	5.63461	5.91255	5.8021	5.17019	5.31798	4.63606	4.61695	4.75189	4.64213	4.44551	4.48863
Arhgap24	5.22851	5.47652	5.34487	5.47675	5.06688	5.21726	3.33437	3.34445	3.31734	3.5565	3.09217	2.98261
Arhgap25	5.93029	6.1533	6.21745	6.16079	6.11711	6.02794	4.89536	4.99404	4.85389	4.87358	5.26172	5.25769
Arhgap27	4.91381	4.85784	4.85266	5.04807	5.10214	5.06826	1.57013	1.42636	1.09653	1.39176	2.38198	2.22397
Arhgap39	4.1826	4.36432	4.20182	4.08495	4.20453	4.0979	1.33113	1.13685	1.14026	1.72296	1.75496	1.43406
Arhgap5	6.78145	7.00534	6.84751	6.88654	6.57062	6.69127	5.13197	5.11522	5.04427	5.01373	5.20192	5.32286
Arhgap9	6.73489	6.64592	6.55867	6.55631	6.71015	6.59348	3.98173	4.19575	3.89753	3.84978	4.03883	4.16223
Arhgdib	8.00711	7.80818	7.69816	7.42091	7.8271	7.76846	7.34869	7.27494	7.41039	7.44014	7.64769	7.6779
Arhgef1	5.60211	5.59711	5.84778	6.02281	5.60957	5.69093	4.91717	4.70839	4.96747	4.92808	4.70833	4.56757
Arhgef10l	5.91884	5.90673	5.75818	5.74146	5.94238	5.73453	3.19849	2.97335	3.05716	3.0766	3.23977	3.26624
Arhgef11	6.3319	6.64509	6.64181	6.64148	6.40719	6.54681	5.10941	5.18055	5.25283	5.1734	5.03268	4.99523
Arhgef3	4.75876	4.83752	4.63585	4.61356	5.02739	5.01353	7.74632	7.82246	7.75387	7.74115	7.60126	7.54375
Arhgef39	4.52966	4.4737	4.24534	4.46905	4.08782	4.20322	-0.253836	0.113769	-0.281977	-0.392512	0.331358	-0.353213
Arhgef40	3.98824	4.14565	3.73664	3.65902	3.53293	3.70495	1.01244	1.09031	0.359569	0.278865	0.861873	0.47395
Arhgef7	7.46646	7.69535	7.80185	7.8081	7.70781	7.63747	5.9781	6.02453	6.01741	5.96829	5.96556	5.93159
Arid1a	5.65997	5.78468	6.07721	5.86301	5.24955	5.38252	6.38807	6.40572	6.66241	6.68983	5.90819	5.9063
Arid1b	6.87177	7.04828	7.09905	7.05065	6.86189	6.86302	5.6537	5.65443	5.79099	5.81188	5.55068	5.56373
Arid4a	5.55299	5.69555	5.71597	5.66474	5.45943	5.66522	6.19626	6.31502	6.45949	6.45947	6.2432	6.35303
Arid5a	3.44244	3.66869	3.62448	3.3847	3.45571	3.27478	7.07126	7.19058	6.78454	6.86767	6.67121	6.60585
Arid5b	4.62077	4.82283	4.59761	4.50192	4.44826	4.5195	5.57769	5.44844	5.60262	5.7737	5.30171	5.33554
Arl11	7.42003	7.25994	7.01644	7.09556	7.16528	7.19875	3.3978	3.5732	3.11309	3.21454	3.57567	3.55987
Arl13b	4.17299	4.348	4.2552	4.1337	4.04891	4.23301	3.11791	3.31439	3.10207	2.97672	2.99432	3.00093
Arl14ep	5.41317	5.57449	5.63522	5.59245	5.39107	5.53975	4.51256	4.30168	4.35726	4.11234	4.50255	4.39822
Arl15	3.71145	3.57361	3.68409	3.3746	3.49484	3.47501	1.71662	1.3494	1.51711	1.79511	1.70281	1.43406
Arl2	3.58683	3.51633	3.53559	3.62532	3.70963	3.57143	2.95034	2.78162	2.60555	2.80097	2.88935	2.45414
Arl2bp	5.27638	5.2069	4.97105	5.11334	4.84638	4.9067	3.07199	2.83905	3.03417	2.76549	3.09891	3.10622
Arl3	3.71807	3.36229	3.1622	2.98718	3.19565	3.20886	2.86314	2.45419	2.58987	2.61415	2.40393	2.7094
Arl4c	6.91777	7.09549	7.06068	7.10362	7.20342	7.24196	2.68137	2.69095	2.75365	2.77741	2.94279	3.04574
Arl5b	5.06941	5.30952	5.2229	5.16409	4.95909	5.07032	4.47188	4.51932	4.44267	4.40911	4.41882	4.44581
Arl5c	3.62958	3.24376	3.00747	2.85531	4.19268	4.0979	6.47519	6.5308	6.15165	6.19301	6.73427	6.67023
Arl6	3.52023	3.32941	3.09058	2.9938	2.73844	2.99952	1.16607	1.2681	1.61333	1.39176	1.6487	1.65837
Arl6ip4	4.59943	4.65051	4.47642	4.55659	4.35032	4.40967	3.69406	3.68705	3.56201	3.61082	3.68275	3.70661
Arl6ip6	4.56313	4.57887	4.43654	4.59409	4.22212	4.43552	3.2748	3.25233	3.01081	2.74134	3.26397	3.24334
Arl8b	8.64994	8.75761	8.56817	8.59102	8.46606	8.57297	6.97368	6.93724	6.93487	6.98863	7.19269	7.21982
Armc1	5.79911	5.71159	5.72427	5.68941	5.4495	5.60812	4.77869	4.54544	4.54381	4.67756	4.84893	4.73014
Armc10	5.53436	5.62109	5.38134	5.42749	5.50086	5.28636	3.74373	3.68705	3.79184	3.86662	4.02119	4.16223
Armc5	5.03802	5.13022	5.19586	5.25229	5.24668	5.25767	4.49816	4.35679	4.50253	4.27677	4.72368	4.59497
Armc6	3.48186	3.30425	3.39404	3.59518	3.12259	3.06722	2.65045	2.33948	2.44049	2.6405	2.54883	2.25483
Armc7	3.921	3.72034	3.63962	3.63805	3.82926	3.71025	4.40862	4.50609	4.41624	4.29347	4.69726	4.60398
Armc8	5.55853	5.72746	5.60983	5.64595	5.59614	5.69495	6.65273	6.55564	6.54126	6.62533	6.96626	6.91448
Armc9	2.96339	3.3377	3.22374	3.00695	3.23084	3.35823	1.04451	0.887493	0.802088	0.580521	0.620865	0.247179
Armt1	4.76836	4.65051	4.44518	4.57436	4.44826	4.43872	2.29826	2.27851	2.31257	2.48922	2.5089	2.20829
Arntl	3.92672	4.0429	3.93776	3.88942	3.48516	3.66726	2.24407	2.10209	2.44049	2.20133	2.5684	2.32922
Arpc1a	5.87362	5.70039	5.69801	5.70462	5.63607	5.69762	4.60683	4.79438	4.82068	4.75196	4.55987	4.64242
Arpc1b	9.36608	9.0523	8.97956	9.07733	9.11093	9.04752	8.45287	8.49035	8.31451	8.40202	8.36609	8.24586
Arpc4	8.16045	7.89852	7.85496	7.84494	7.86119	7.69177	7.30138	7.26384	7.22296	7.30304	7.41562	7.41005
Arpc5l	5.45537	5.26891	5.19756	5.37269	5.1611	5.22284	3.65824	3.77796	3.46218	3.46363	3.83588	3.96639
Arpin	4.31509	4.39643	4.16045	4.1277	3.9183	4.12595	2.70162	2.72182	2.10759	2.38398	2.71602	2.60548
Arpp19	6.41266	6.2727	6.05199	6.1408	6.03322	6.16269	4.76192	4.63733	4.84731	4.80825	4.98252	4.96522
Arrb1	8.14242	8.47264	8.46664	8.43898	8.38148	8.41425	4.38377	4.12824	4.38023	4.38982	4.44816	4.39822
Arrb2	6.76875	6.66252	6.77626	6.87985	6.81725	6.70528	5.50033	5.46677	5.514	5.61166	6.14809	6.14122
Arrdc1	4.9508	4.84627	4.793	4.80257	4.86142	4.8951	3.75346	3.69485	3.4006	3.58392	3.67826	3.44413
Arrdc3	6.73571	6.92301	6.85455	6.76365	7.01441	7.24242	2.21619	2.07844	2.08539	2.25348	2.40393	2.07629
Arsa	5.54928	5.68422	5.6786	5.72564	5.80124	5.86747	4.24579	4.20123	4.15898	4.35841	4.61029	4.44915
Arsb	5.53623	5.32837	5.59826	5.5859	4.86889	5.04955	4.66728	4.60044	5.11171	5.0535	4.18539	4.28692
Arsk	5.50596	5.64801	5.36626	5.34708	5.59389	5.6761	4.01042	4.12247	4.01375	4.20795	4.50001	4.45248
Asah1	9.29787	9.28689	9.05898	9.0652	9.17838	9.23835	8.11355	8.09086	8.08941	8.01042	8.30034	8.29494
Asah2	4.54835	4.86072	4.90787	4.77786	5.07012	5.01353	6.05782	6.10867	5.98481	5.96439	5.98207	5.97046
Asb13	2.91813	2.86216	3.1622	3.02644	3.27646	3.25314	5.15601	5.0829	5.08119	5.12756	5.19092	5.40598
Asb3	4.79989	4.76867	4.60534	4.58754	4.6908	4.82593	3.60011	3.7026	3.64022	3.40335	3.85592	3.93814
Asb7	4.75555	5.04417	4.97702	4.92708	4.90927	5.02635	4.20382	4.29656	4.35726	4.28514	4.19486	4.1984
Ascc1	4.46031	4.12663	3.98987	3.83518	4.0685	4.06101	2.9755	2.85306	2.99898	2.99726	3.07175	3.18043
Ascc2	5.7023	5.84699	5.84016	5.82455	5.72308	5.72801	4.67754	4.7539	4.80379	4.73371	4.71053	4.57676
Ascc3	6.97345	7.25009	7.27855	7.22741	7.18035	7.19166	8.82291	8.83674	8.83852	8.84492	8.76962	8.80103
Asf1b	6.11713	6.15916	6.225	6.10075	6.05955	6.0343	3.08746	2.86693	3.01081	2.9133	3.44948	3.25864
Ash2l	5.81309	5.7052	5.71239	5.72166	5.59389	5.59527	4.59064	4.54112	4.61913	4.70591	4.78766	4.71911
Asl	5.77392	5.67934	5.47852	5.56827	5.57804	5.63067	4.78107	4.76505	4.68335	4.67437	4.84893	4.82316
Asna1	6.65437	6.4476	6.31494	6.31606	6.37609	6.33653	5.67946	5.5248	5.49307	5.57113	5.76294	5.78469
Asnsd1	4.124	4.07797	4.07397	4.00531	4.04891	4.08978	2.29826	2.2576	2.27384	2.44506	2.51898	2.4273
Asph	8.42396	8.49783	8.59656	8.51038	8.53689	8.47374	7.85426	7.85023	7.80951	7.70961	7.91453	7.86798
Aspm	7.38823	7.7631	7.69786	7.73567	6.95339	7.06386	2.77988	2.7669	2.95068	3.08622	3.20895	3.23562
Aspscr1	4.5259	4.47746	4.60019	4.53179	4.35565	4.32231	3.66857	3.78528	3.42731	3.75648	3.57082	3.45081
Asrgl1	3.85046	4.03782	3.71775	3.8965	3.70963	3.77243	1.40708	1.72943	1.14026	1.51081	1.34276	1.46077
Asxl1	6.26795	6.4351	6.57647	6.52295	6.25454	6.28858	5.64065	5.60148	5.46756	5.30484	5.12969	5.11781
Asxl2	6.82425	6.98634	6.91229	6.90289	6.72668	6.84926	5.52184	5.58059	5.61041	5.58307	5.37991	5.42984
Atad1	6.68763	6.76137	6.6965	6.7471	6.63442	6.66488	7.58775	7.5152	7.61454	7.60728	7.86026	7.92006
Atad2	7.90169	8.13572	8.08172	8.14517	7.84425	8.04575	3.84732	4.12247	4.01961	3.87219	4.28037	4.27191
Atad3a	3.58683	3.60142	3.86237	3.86797	3.71792	3.75713	2.74128	2.737	2.71079	2.71679	2.90482	2.76405
Atad5	4.91092	5.29682	5.49941	5.35738	4.91289	5.03271	2.3115	2.45419	2.47505	2.51794	2.06144	2.12722
Ate1	6.58185	6.7896	6.80283	6.82524	6.68816	6.81644	5.01346	5.07396	5.11993	5.0922	5.14931	5.26529
Atf1	4.41622	4.76867	4.58984	4.45233	4.36623	4.49512	3.729	3.82135	4.01375	3.75045	3.70943	3.7827
Atf3	7.74242	7.60594	7.51983	7.59368	7.70468	7.63608	8.49843	8.60368	8.48183	8.54227	8.81549	8.80837
Atf4	6.62826	6.57317	6.41728	6.48411	6.03156	6.04063	7.1996	7.27494	6.81942	6.77258	6.79417	6.72015
Atf5	3.60122	3.34594	3.87947	3.85349	3.65885	3.57724	2.58656	2.39798	2.96291	2.89152	2.38198	2.00547
Atf7ip	5.38849	5.50441	5.55501	5.41891	5.13966	5.18905	3.61085	3.52152	3.54584	3.64376	3.39574	3.62037
Atg10	3.65049	3.65549	3.68894	3.83518	3.63278	3.79756	2.4496	2.64339	2.47505	2.75347	2.76771	2.7205
Atg101	5.16696	4.89764	4.99674	5.01429	5.04727	4.87635	3.86089	3.84957	3.46218	3.4338	3.75709	3.66126
Atg12	6.20338	6.3195	6.18343	6.13108	6.14812	6.20745	5.43229	5.38959	5.39271	5.30484	5.47885	5.53258
Atg13	5.05641	5.09397	5.0162	5.4226	5.0798	5.1776	3.99409	3.95723	4.13756	4.30998	3.90675	4.07845
Atg14	4.46818	4.44712	4.18128	4.16042	4.17472	4.37001	2.80817	2.47246	2.49202	2.5737	2.69837	2.4273
Atg16l1	5.21454	5.26674	5.27067	5.40905	5.27506	5.22284	6.05586	6.00898	6.16758	6.0928	6.15457	6.06709
Atg16l2	3.84443	3.82431	4.00553	3.96883	3.79047	3.92164	1.47923	1.63531	0.855527	1.74742	1.59248	1.48701
Atg2a	5.42535	5.60228	5.54299	5.50945	5.5689	5.58809	3.98586	4.04527	4.01375	4.00489	4.10059	3.90934
Atg2b	5.46916	5.85568	5.89374	5.76776	5.51758	5.61661	3.32135	3.58164	3.49623	3.34846	3.50636	3.59647
Atg4b	5.43543	5.40533	5.45448	5.49319	5.4619	5.55899	4.61753	4.65742	4.88634	4.60582	4.72803	4.83852
Atg4c	4.00457	4.20577	4.29078	4.09113	4.00216	4.09385	2.21619	1.92776	2.35029	2.43003	2.33707	2.00547
Atg5	5.97241	5.90534	5.80926	5.80021	5.89197	5.94601	4.61219	4.6454	4.77634	4.54085	4.85492	4.9417
Atg7	6.08677	6.24542	6.14683	6.15046	6.13115	6.11949	4.43909	4.28628	4.3292	4.42056	4.48465	4.46243
Athl1	3.58683	3.73297	3.65955	3.66318	3.85204	3.85615	2.98379	2.92112	2.97503	3.0766	3.29952	3.21223
Atic	6.1784	6.12603	6.35522	6.40253	6.17547	6.21306	5.01548	4.80523	5.03851	4.97543	5.18142	5.24238
Atl2	5.70063	5.62448	5.62638	5.59789	5.40141	5.50507	3.29493	3.41224	3.41846	3.33238	3.70502	3.75599
Atm	6.16877	6.48448	6.51146	6.57463	6.29112	6.39039	6.94478	6.91404	7.11343	7.04212	7.36827	7.35815
Atmin	5.21454	5.3053	5.38134	5.21171	5.41422	5.21353	3.30158	3.10794	3.26892	3.28305	3.40665	3.39649
Atox1	7.26992	7.00273	6.9492	6.98573	7.21078	7.07367	6.32991	6.33637	6.21308	6.1852	6.5862	6.53455
Atp10a	3.96617	4.16441	4.16045	4.11258	4.39237	3.98428	7.6713	7.72872	7.7223	7.646	7.29164	7.26126
Atp11a	6.45388	6.61556	6.79722	6.70588	6.61013	6.56595	7.49145	7.59914	7.7223	7.7193	7.01964	6.92171
Atp11b	5.78815	5.74626	5.85644	5.94127	5.45199	5.55899	6.44247	6.49217	6.77677	6.65794	6.29476	6.39433
Atp13a1	6.14932	6.34543	6.44266	6.46519	6.44014	6.37961	7.33133	7.30072	7.21723	7.2854	7.28463	7.19269
Atp13a2	8.11791	8.18078	7.97192	8.0388	8.25686	8.33449	6.09274	6.03379	5.88233	5.90449	6.27033	6.19989
Atp13a3	7.4645	7.61364	7.69394	7.68392	7.03114	7.21096	6.3193	6.24902	6.49149	6.42008	5.59666	5.66772
Atp1a1	9.45691	9.53824	9.60458	9.61083	9.53916	9.51624	8.63877	8.61811	8.6351	8.62357	8.75662	8.71782
Atp1a3	5.78342	5.82652	6.06325	6.07054	5.80319	5.81428	4.90631	4.79438	5.13351	5.12989	4.75816	4.6395
Atp1b3	8.23271	8.20137	8.1121	8.13024	8.07638	8.04706	8.87941	8.88972	8.87456	8.83835	8.77831	8.76732
Atp2a3	6.176	6.32993	6.08645	5.9726	5.42692	5.36076	5.29243	5.27462	5.01815	4.9572	4.30682	4.24526
Atp2b4	2.47796	2.39046	2.70582	2.64438	2.03902	1.91476	4.36167	4.29143	4.50671	4.46547	4.20426	4.19443
Atp5c1	7.76096	7.5338	7.50579	7.48191	7.44857	7.4457	6.68423	6.66885	6.64355	6.78371	6.8818	6.94081
Atp5d	6.45784	6.07735	5.94945	6.04608	6.1327	6.12942	5.45781	5.41578	5.49728	5.59995	5.52338	5.38171
Atp5e	7.26541	6.731	6.92573	6.91296	7.04604	7.00573	6.35409	6.27657	6.25718	6.27624	6.54483	6.54863
Atp5g1	4.75233	5.06679	4.63836	4.90969	4.93439	4.9611	4.09704	3.85654	3.95986	3.88877	4.34418	4.34185
Atp5h	5.82999	5.21592	5.10428	5.14638	5.22939	5.10496	4.23194	4.46563	4.40732	4.42814	4.45868	4.60398
Atp5j	5.82079	5.58672	5.57614	5.54818	5.39883	5.6515	4.81864	4.73889	4.87021	4.74286	4.85293	4.91539
Atp5j2	6.7226	6.16965	6.2275	6.3008	6.19044	6.07084	5.68963	5.51382	5.65065	5.67994	5.75762	5.74176
Atp5k	5.03802	4.4961	4.44805	4.55882	4.18672	4.2658	3.81516	3.95723	4.04858	4.06935	3.89517	3.66126
Atp5sl	4.21571	3.82431	3.73664	3.70814	4.00216	3.83689	1.43153	1.90104	1.51711	1.04242	1.75496	1.48701
Atp6v0a1	8.10472	8.27769	8.48299	8.36258	8.0483	8.07868	7.24988	7.19196	7.37022	7.45042	6.75895	6.72429
Atp6v0d1	8.20588	8.15667	7.95438	8.03479	7.85462	7.94418	7.25802	7.38508	7.22867	7.26966	7.33796	7.41348
Atp6v0d2	4.49155	4.45857	4.87201	4.7031	5.28904	5.10295	2.05241	1.75949	2.49202	2.12872	2.5877	2.82702
Atp6v0e	7.96704	7.79694	7.79032	7.79537	7.88899	7.85421	7.21509	7.17464	7.12707	7.12494	7.44799	7.43973
Atp6v1a	10.4956	10.5736	10.4857	10.475	10.5006	10.5728	9.21592	9.18566	9.28278	9.27854	9.37006	9.44345
Atp6v1c1	8.25279	8.14933	7.98999	7.98272	7.95186	7.98058	6.75739	6.85784	6.8093	6.77258	6.94583	7.00746
Atp6v1g1	7.543	7.52202	7.51369	7.57256	7.50835	7.58935	6.81603	6.78756	6.70398	6.70396	7.03202	7.00802
Atp8b4	7.5866	7.67832	7.69635	7.62199	7.34799	7.41069	6.88682	6.90146	6.73372	6.84448	6.32022	6.37865
Atpaf2	4.1438	4.08291	4.11425	4.20673	4.31796	4.0485	2.83592	2.5942	2.69622	3.00742	2.99432	2.98261
Atpif1	7.84499	7.45976	7.19094	7.29595	7.32646	7.38688	6.45669	6.42928	6.53922	6.5032	6.57898	6.69927
Atraid	6.32325	6.10433	6.1138	6.04608	5.98766	6.07701	4.09322	4.27592	4.28118	4.31408	4.49235	4.46243
Atrip	3.86246	3.94319	3.96205	3.98552	3.61513	3.88458	3.09513	3.10794	3.27874	3.17903	3.14524	2.97336
Atrn	6.57821	6.8582	6.94006	6.98863	6.72873	6.73551	5.59673	5.6444	5.78411	5.78112	5.54575	5.46985
Atxn1	6.0906	6.59582	6.53188	6.3825	6.45633	6.62049	3.77272	3.486	3.97201	3.90517	3.3681	3.49025
Atxn10	7.00017	6.87681	6.78423	6.77714	6.67651	6.78662	5.74921	5.58059	5.80633	5.75573	5.64812	5.69611
Atxn3	6.69771	6.92713	6.82452	6.84184	6.75918	6.89364	4.80233	4.90944	4.92122	4.94139	5.03619	4.98836
Atxn7l1	4.22967	4.18753	4.39849	4.35802	4.08141	4.12992	5.29743	5.34569	5.6143	5.84907	4.64064	4.6307
AU022252	4.1536	4.25912	4.24863	4.16042	4.07497	4.21819	2.65045	2.70647	2.78153	2.74134	2.5877	2.53179
Auh	4.82156	4.68015	4.62828	4.56772	4.57233	4.52853	3.55073	3.71032	3.42731	3.30793	3.13871	3.4171
Aurka	5.32271	5.20463	5.10246	5.31837	4.59951	4.67407	2.14404	1.78893	1.48356	1.92942	2.18063	2.4273
Aurkaip1	5.78184	5.56216	5.44158	5.5025	5.47663	5.3974	4.7253	4.89935	4.84731	4.69652	4.99703	4.92501
Aurkb	6.48137	6.52316	6.37946	6.4345	6.18895	6.17808	2.79881	2.70647	2.97503	2.61415	3.22752	3.25101
Avl9	6.69184	6.92851	6.70312	6.66655	6.71637	6.78159	6.17288	6.20874	6.07346	6.14665	6.1489	6.18994
AW112010	4.46031	4.68341	4.53154	4.68277	5.69815	4.76607	9.68642	9.71746	9.55477	9.55548	9.74958	9.80058
AW554918	4.19688	4.13617	4.04774	4.17505	3.80611	4.0146	2.68137	2.61078	2.25408	2.71679	2.8579	2.69822
Axin1	5.7023	5.79676	5.68104	5.62266	5.56661	5.58953	5.09991	5.17499	4.96139	5.0754	5.12474	5.13034
Axl	6.24178	6.38097	5.39478	5.21596	6.15424	6.06567	8.48206	8.43322	7.5054	7.43168	7.99715	7.98822
Azi2	6.2747	6.43799	6.27431	6.19923	6.38783	6.32275	8.40235	8.35109	8.27553	8.20588	8.37167	8.39725
B230118H07Rik	3.88616	3.93774	3.9459	3.95193	3.63278	3.83203	1.98792	2.193	2.29334	2.33642	2.23059	2.38608
B230219D22Rik	7.1118	7.14594	7.18966	7.25039	7.12532	7.15857	5.43229	5.33824	5.66569	5.55564	5.64121	5.72808
B3galnt1	5.9515	5.92885	6.10565	6.21984	6.36689	6.43111	4.06223	4.06345	4.39384	4.42814	5.19878	5.32468
B3galnt2	3.97725	4.14565	4.22207	4.20388	3.96083	4.09385	3.2056	3.10794	2.93835	2.71679	2.8579	2.69822
B3galt4	3.39366	3.27863	3.16917	3.19098	3.33153	3.40478	2.35049	2.27851	2.12945	1.97154	2.75922	2.46738
B3galt6	3.47406	3.37846	3.48063	3.55099	3.24238	3.23853	2.47335	2.10209	2.69622	2.58731	2.86583	2.92621
B3glct	4.4721	4.65051	4.51249	4.37079	4.35565	4.38998	2.93332	2.75203	2.98706	3.04736	3.1123	3.11466
B3gnt3	5.15969	5.12783	5.0581	5.16995	5.39107	5.46013	4.17152	4.168	3.92279	4.19911	4.36391	4.1984
B3gnt8	5.25378	5.18868	5.02391	5.08882	5.45943	5.19662	1.40708	1.72943	1.37795	1.39176	0.893237	0.921409
B430306N03Rik	3.04987	3.10494	3.64962	3.68379	3.37412	3.26039	5.05142	4.88238	5.05002	5.08022	5.13789	5.21713
B4galnt1	5.57503	5.49146	5.44446	5.3341	5.30838	5.21353	3.7583	3.51272	3.52125	3.75045	3.47042	3.60248
B4galt1	7.44319	7.69212	7.67967	7.65211	7.51965	7.72916	5.25696	5.27462	5.36072	5.34945	5.66753	5.67487
B4galt3	3.76357	3.7702	3.93776	3.97218	3.73436	3.85136	4.70287	4.6929	4.37108	4.56856	4.51521	4.41198
B4galt4	3.27301	3.49424	3.33328	3.43906	3.35299	3.33782	1.45557	1.60252	1.64402	1.59407	1.88546	2.04132
B4galt5	7.0157	7.16645	7.12706	7.14099	7.04109	6.86777	9.05173	8.99473	8.74205	8.71766	8.57241	8.58162
B4galt6	7.86935	8.0332	8.3673	8.3821	8.10076	8.18489	6.64817	6.75809	6.9739	6.93308	6.95562	7.06409
B4galt7	5.83304	5.67607	5.76164	5.91275	5.75566	5.78442	3.78701	3.59003	3.67779	3.57028	3.86385	3.89471
B4gat1	5.07715	4.97143	5.08599	5.04329	5.19119	5.06826	2.81748	2.72182	2.83572	3.06692	3.30536	3.23562
Babam1	5.96687	5.64132	5.62891	5.67198	5.67704	5.54866	4.97238	4.89597	4.9399	5.00868	5.09301	4.84107
Bach1	7.37886	7.7078	7.61638	7.51161	7.65049	7.74313	6.36921	6.24372	5.99824	5.96699	6.7075	6.71392
Bad	4.76516	4.40039	4.41031	4.40346	4.49242	4.63277	3.76793	3.486	3.41846	3.47099	3.67826	3.62037
Bag4	5.28754	5.41712	5.39923	5.43237	5.23518	5.37753	2.70162	2.2576	2.12945	2.44506	2.43623	2.48049
Bag5	4.32379	4.49239	4.43942	4.54986	4.41294	4.5104	3.11791	3.28369	3.32683	3.16094	3.45474	3.4034
Bahd1	5.16696	5.46899	5.41691	5.49552	5.56201	5.52928	5.94769	5.99325	5.90151	5.83631	6.20153	6.15765
Baiap2	4.54091	4.23713	4.12145	4.24051	4.19268	4.2658	2.08361	2.14826	2.29334	2.47465	2.393	1.96871
Banf1	6.0066	5.66128	5.78451	5.77738	5.65562	5.56632	5.03356	4.91946	5.11719	5.01121	5.2329	5.20138
Bard1	4.58139	4.71239	5.11876	4.97302	4.52114	4.58737	2.14404	2.23639	2.31257	2.28723	2.38198	2.12722
Batf	2.56863	2.54167	2.47782	2.57546	3.19565	2.47189	6.94902	7.07806	6.65112	6.58858	6.67629	6.50196
Batf2	1.60479	1.6588	1.63207	1.38218	2.25952	1.65356	5.97082	6.139	5.9878	5.99279	5.93951	5.84424
Baz1b	7.55507	7.78031	7.82079	7.80645	7.57262	7.58971	6.67402	6.64992	6.58641	6.68193	6.68919	6.72084
Bbs7	3.75071	3.76406	3.71775	3.65485	3.55161	3.67813	1.43153	1.60252	1.37795	1.45251	1.66696	1.48701
Bbs9	4.51073	4.51815	4.4423	4.35545	4.34498	4.20698	2.11414	1.95399	1.81563	1.95063	2.04756	2.25483
BC003331	5.69561	5.69555	5.55368	5.61302	5.62729	5.56339	4.88654	5.04984	4.90547	4.82271	4.96602	5.038
BC003965	3.80767	3.8065	4.07025	4.01185	3.88922	3.80749	2.58656	2.89428	2.98706	2.76549	2.93528	2.95469
BC004004	6.50548	6.32055	6.30627	6.34546	6.29943	6.29742	5.66535	5.61387	5.59479	5.5487	5.80477	5.91236
BC005537	9.20757	9.38216	9.64451	9.63227	9.36202	9.43597	8.23205	8.25349	8.51101	8.42849	8.25277	8.25089
BC005624	4.51073	4.43558	4.28438	4.29779	4.47296	4.35992	3.65824	3.75576	3.83239	3.82127	4.11729	3.73971
BC017158	4.44044	4.4737	4.61813	4.62639	4.36623	4.58159	2.53106	2.70647	2.58987	2.47465	2.87371	2.4273
BC027231	3.9381	3.7702	3.7225	3.73209	3.5235	3.40478	3.04846	2.75203	2.92592	2.89152	2.79287	2.67558
BC028528	5.10013	4.78997	4.47361	4.59626	4.6781	4.61873	3.91825	3.87038	3.67779	3.70747	3.76559	3.89471
BC029722	4.89641	4.78997	4.61303	4.72514	4.79636	4.84535	3.60549	3.59836	3.68519	3.46363	3.84393	3.55987
BC030867	3.14134	3.32107	3.5989	3.37966	3.26519	3.25314	-1.37583	-0.316865	-0.83837	-2.34004	-0.516639	-1.60697
BC055324	4.87584	4.85496	4.71418	4.84711	4.36623	4.58159	1.86763	1.90104	1.76067	1.42246	1.75496	1.96871
BC094916	0.923861	0.867897	1.04205	0.526093	1.92905	1.38832	5.81922	5.9885	5.89674	5.95261	6.02959	6.02965
BC147527	-0.0992221	0.0199002	-0.318349	-0.568235	0.556239	-0.335465	3.19135	3.15393	3.10207	3.08622	3.72694	3.70661
Bcap29	5.06422	4.81988	4.87414	4.89739	4.52114	4.63556	3.76793	3.74829	4.10483	4.13105	3.85989	3.82958
Bcar3	4.73285	4.8636	4.77026	4.76631	4.5769	4.5104	1.93759	1.72943	1.91966	2.18352	1.90097	1.8725
Bcas2	5.9102	5.88568	5.84995	5.81617	5.60734	5.71224	3.80115	3.89089	3.81226	3.86662	3.99251	4.05673
Bcas3	4.89641	4.92266	4.9347	4.81943	4.78851	4.77369	3.53953	3.30423	3.38251	3.49285	3.30536	3.37559
Bcat2	5.14011	4.65383	4.66819	4.6071	4.85392	4.66317	4.04649	4.0082	3.71441	3.948	4.198	4.31281
Bccip	4.78421	4.4961	4.6731	4.50424	4.46313	4.62436	3.76312	3.63935	3.79868	3.91059	4.16626	4.14997
Bckdha	5.95851	5.75712	5.63396	5.69551	6.02823	6.0087	3.79645	3.77796	3.62491	3.71988	3.98161	3.74516
Bckdk	6.53857	6.48354	6.40478	6.51377	6.4699	6.41659	4.81167	4.6733	4.73773	4.77593	5.21284	5.12826
Bcl2	4.06293	4.39245	4.81316	4.90443	4.29043	4.44191	1.47923	1.75949	1.81563	1.69809	1.73778	1.85246
Bcl2a1a	1.86544	2.00956	1.74832	1.55323	2.58372	2.05477	6.36286	6.42343	6.31675	6.33893	6.59218	6.65006
Bcl2a1b	5.11776	5.22935	5.18042	5.29846	5.23806	5.1776	7.74082	7.7937	7.67942	7.67058	7.89844	7.86205
Bcl2a1d	3.97725	3.76406	3.82314	4.00203	4.47785	3.79257	8.08035	8.14453	7.95929	8.02112	8.19986	8.21799
Bcl2l1	5.74505	5.80276	6.28718	6.33312	5.9825	5.85436	7.00049	6.92237	6.90508	7.00076	6.99048	6.95145
Bcl2l11	6.6405	6.90917	6.85509	6.7651	6.99492	6.90294	6.1315	6.0762	5.96671	6.00044	5.30609	5.27661
Bcl2l13	5.60032	5.64467	5.66387	5.66266	5.44201	5.51116	4.34567	4.30168	4.19051	4.32224	4.34134	4.20237
Bcl3	1.81695	1.8793	1.87308	1.14118	2.61956	2.28548	5.40476	5.17499	4.90864	4.85963	4.91918	4.96522
Bcl9	2.39779	2.74237	2.67677	2.61033	2.52822	1.96887	4.08553	3.81421	4.54787	4.54783	3.83991	3.75599
Bclaf1	7.67896	7.77001	7.74847	7.83368	7.56402	7.67152	7.10395	7.06308	7.16989	7.12727	7.17446	7.19468
Bco2	0.619007	1.1944	1.31769	1.0678	1.24812	0.809965	4.01042	4.05742	4.02545	3.98446	3.52651	3.29622
Bend4	5.80534	6.11039	6.22834	6.17905	5.92637	6.0729	2.69153	2.75203	2.52538	2.51794	2.08879	2.41369
Bet1	5.33783	5.36736	5.37231	5.27284	5.23806	5.27924	4.06223	3.99562	3.78497	3.87774	4.25343	4.30914
Bfar	5.59853	5.58845	5.53896	5.49202	5.65562	5.4443	7.70366	7.72967	7.71328	7.70298	7.61367	7.66718
Bhlhe41	5.50405	5.70199	5.77541	5.69043	5.45943	5.6515	1.65565	2.07844	1.86858	1.81838	2.37089	2.39995
Bicd2	6.4055	6.49099	6.6959	6.79809	6.52054	6.51002	5.70225	5.67034	5.83489	5.74818	5.81607	5.68057
Bid	5.85272	5.97742	5.95248	6.07523	5.70233	5.66522	5.25353	5.3004	5.22264	4.99343	5.60497	5.5927
Bin1	6.47357	6.20746	6.36208	6.43329	6.39819	6.42951	4.46597	4.52808	4.58789	4.59575	4.70612	4.76807
Bin2	5.54556	5.15623	5.41545	5.5859	5.22939	5.23761	2.55352	2.7669	2.55798	2.53208	3.00154	2.68694
Bin3	6.04921	5.85134	5.76509	5.6428	5.94768	5.81797	4.58247	4.55404	4.46434	4.52326	4.69726	4.71079
Birc2	5.1766	5.35516	5.21955	5.18882	5.30564	5.28991	5.9946	6.1687	6.11377	5.98124	6.11688	6.066
Birc3	5.18856	5.24045	5.06746	5.07015	5.76969	5.48355	8.08758	8.1541	8.13436	8.1066	8.05202	8.05138
Birc5	6.50069	6.30372	6.21997	6.19493	5.80124	5.84354	3.50538	3.65543	3.46218	3.56341	3.62787	3.41027
Bivm	4.80301	4.54704	4.545	4.55211	4.39754	4.48896	1.59199	1.87382	1.94453	1.72296	2.20583	2.04132
Blm	4.65911	4.7314	4.90787	4.93913	4.45819	4.54049	1.61353	1.95399	1.48356	1.62078	1.78871	1.931
Bloc1s3	4.44044	4.348	4.41325	4.32166	4.53996	4.2658	3.28825	3.08439	3.13486	3.16094	3.33422	3.51596
Bloc1s5	4.52966	4.42784	4.28116	4.35288	4.36095	4.10194	3.00839	3.20942	3.31734	3.26623	3.15174	3.21223
Blvra	7.13795	6.99554	6.93751	6.90377	6.87585	6.88488	5.05142	5.11231	4.92748	4.92808	5.22213	5.20335
Bmf	4.77472	4.92266	4.41031	4.39349	5.04398	5.02635	0.369601	0.517125	0.500432	0.344453	0.420167	0.66987
Bmp1	0.156035	0.0199002	-1.00424	-1.8708	0.0257241	-0.521878	3.2748	3.56471	3.41846	3.53559	3.05105	2.9918
Bmp2k	7.57298	7.91454	7.89097	7.92762	7.65589	7.74442	5.86931	5.76598	5.83322	5.80024	6.2432	6.32513
Bms1	5.79442	5.93842	6.02246	5.91187	5.56661	5.74232	5.22584	5.3055	5.23278	5.29035	5.11313	5.11781
Bnip3	4.5668	4.54704	4.27794	4.33995	4.38197	4.24036	3.729	3.72563	3.74305	3.96894	3.49107	3.52231
Bnip3l	6.70439	6.66004	6.49214	6.4143	6.52291	6.51912	4.27311	4.22835	4.49833	4.43192	4.60793	4.62776
Bnip3l-ps	4.83988	4.56127	4.60791	4.60925	4.77267	4.58737	2.83592	2.70647	3.03417	2.84695	3.45474	3.13967
Bod1l	6.54231	6.95906	6.9628	7.01774	6.49303	6.67169	5.74799	5.8151	5.96063	5.94866	5.55681	5.6446
Bola2	5.31181	4.83166	4.87627	5.03369	4.96606	4.91591	4.15693	4.13971	4.21627	4.23414	4.31842	4.49833
Bola3	3.921	3.64216	3.46372	3.52381	3.3423	3.48123	2.32461	2.2576	2.47505	2.53208	2.75068	2.35793
Bora	3.41011	3.24376	3.36398	3.4631	2.90746	2.95553	-0.509093	-0.316865	-0.83837	-0.755082	-0.0312121	-0.353213
Borcs6	4.1536	4.19211	3.95803	4.00203	4.38718	4.20698	3.48215	3.486	3.57002	3.24921	3.43889	3.08061
Borcs8	4.19688	3.99128	3.93368	3.97553	4.16262	4.12595	3.04846	2.83905	2.84895	2.89152	3.01586	3.00093
Bphl	4.78736	4.7092	4.57417	4.59409	4.68235	4.60456	3.19849	3.27331	3.30779	3.1147	3.48078	3.54746
Brap	6.38589	6.52043	6.36056	6.34934	6.36557	6.37127	5.18327	5.2135	5.2201	5.07056	5.30463	5.29343
Brat1	4.48768	4.45477	4.55833	4.51808	4.66958	4.7863	3.06419	3.15393	3.30779	2.99726	2.83386	3.02798
Brca1	6.27806	6.42735	6.50183	6.61275	6.20526	6.35104	2.50825	2.27851	2.23404	2.25348	2.5684	2.56911
Brca2	4.5668	4.92266	4.95097	4.91144	4.37675	4.60456	0.686458	0.444975	0.802088	0.82988	0.462602	0.623328
Brd1	6.12338	6.28347	6.30152	6.33703	6.14043	6.24448	4.91933	5.01911	4.83406	4.7459	4.72149	4.69681
Brd2	7.1739	7.16994	7.11853	7.1395	7.09937	6.99762	8.0108	8.02047	8.09324	8.11514	8.15589	8.12344
Brd3	4.24808	4.52543	4.77484	4.59844	4.33961	4.21819	2.98379	2.97335	3.07979	3.09577	2.60674	2.65259
Brd8	5.84216	6.09702	5.99233	6.00654	5.82062	5.77052	4.54654	4.77612	4.64971	4.589	4.64064	4.57981
Bre	5.08229	5.20463	5.20437	5.10266	5.19713	5.2284	4.53248	4.49273	4.57998	4.30587	4.7017	4.66844
Brf1	4.57776	4.9661	4.94286	5.05757	4.78061	4.75841	3.6991	3.71799	3.69988	3.76848	3.82778	3.69541
Bri3bp	4.77154	4.62702	4.79525	4.76824	4.56775	4.59025	2.36326	2.21486	2.66662	2.18352	2.57808	2.54434
Brip1	6.03471	6.1116	6.18859	6.14527	5.95471	6.00546	3.50538	3.53895	3.62491	3.66958	3.94092	4.01226
Brk1	7.34826	7.12034	7.09905	7.08862	7.24202	7.15323	6.41284	6.4386	6.45084	6.50858	6.74559	6.75767
Brms1l	4.16817	4.24156	4.18816	4.20102	4.00893	4.05268	3.16971	3.23103	2.86207	3.06692	3.43356	3.33284
Brwd1	5.44742	5.74315	5.90317	5.93956	5.68763	5.72408	4.94928	5.02221	4.81057	4.71214	4.70833	4.77341
Bscl2	5.82233	5.90254	5.84343	5.81337	5.94768	5.9661	4.87322	4.86175	4.92122	4.93608	5.23596	5.14689
Bsg	7.75333	7.40064	7.20415	7.23511	7.34397	7.25518	6.79851	6.83509	6.84689	6.94106	6.95562	6.96609
Bsn	3.71145	3.74549	4.12145	4.21808	3.91108	3.78756	1.25096	0.940932	1.67408	1.48196	1.61147	1.23175
Bst1	1.35597	1.1574	1.21366	1.34125	2.1897	1.87753	3.26803	3.20942	2.76765	2.84695	3.75709	3.47723
Bst2	6.20338	6.05238	6.27026	6.18918	6.70494	6.53789	7.93826	8.07564	7.56226	7.55196	7.7249	7.58836
Btbd1	5.64442	5.66787	5.58919	5.63647	5.37281	5.6152	3.86987	3.98294	3.99005	3.95851	4.00692	4.02575
Btbd2	4.82463	4.9661	4.8176	4.90091	5.05711	5.06205	2.9755	2.75203	3.02253	2.95589	3.09891	3.19642
Btbd3	3.41011	3.67525	3.78281	3.54198	3.43574	3.65631	1.65565	1.38839	1.61333	1.48196	1.36531	1.51277
Btbd6	3.9494	4.14565	4.12862	4.28705	3.97474	4.03165	0.467448	0.585837	0.628756	0.82988	0.620865	0.623328
Btd	4.66597	4.65383	4.32238	4.44993	4.59051	4.49819	2.57563	2.5083	2.72522	2.53208	2.9651	2.68694
Btf3l4	3.921	3.80051	3.77826	3.94512	3.74251	3.77243	2.21619	2.23639	2.10759	2.05227	2.06144	2.49349
Bub1	6.85084	6.98766	6.86102	6.85099	6.34163	6.34508	4.22496	4.06345	4.18008	4.02002	4.28629	4.14997
Bub1b	7.05739	7.27459	7.20161	7.20084	6.81628	6.80533	2.93332	3.09621	3.06852	3.10527	3.21516	3.32559
Bub3	7.11807	7.11974	7.04939	7.08437	6.88509	6.83961	5.97082	5.90188	5.79612	5.83345	6.06618	6.0015
Bzw2	4.58139	4.58236	4.72841	4.67661	4.58599	4.47657	3.10276	3.15393	3.09098	3.17903	3.26397	3.45081
C130026I21Rik	1.51644	1.49053	1.50562	1.58863	1.92905	1.38832	5.39702	5.58479	5.29212	5.29658	5.45671	5.37119
C1d	5.77074	5.62955	5.38284	5.59354	5.37018	5.60527	4.82327	4.9972	4.96139	4.87912	4.98798	5.0988
C1galt1	4.94235	5.04163	4.84832	4.96967	5.03072	4.90901	2.64	2.69095	2.71079	2.5737	2.7421	3.0892
C1qa	8.75705	8.45917	8.46752	8.53484	9.10422	9.00647	8.03469	7.93292	7.96462	8.07162	8.777	8.71244
C1qbp	5.45338	5.35107	5.42129	5.42505	5.34096	5.42023	4.38063	4.26023	4.45138	4.51616	4.61264	4.60996
C1qc	10.1799	9.91848	9.77473	9.93088	10.266	10.1739	9.31463	9.1471	9.2653	9.32103	9.79167	9.75248
C1ra	1.42231	1.23047	1.07211	1.04249	1.49966	1.93302	3.07974	3.36414	2.76765	2.90245	3.3456	3.16427
C2cd2	4.16333	4.19668	4.28438	4.37586	4.08141	4.32231	2.24407	2.29912	2.08539	2.50365	2.60674	2.59346
C2cd2l	4.62782	4.67689	4.62828	4.65172	4.44826	4.50125	1.65565	0.940932	1.58196	1.97154	1.47302	1.23175
C2cd3	5.39676	5.59019	5.62385	5.6843	5.35432	5.47111	4.42393	4.53244	4.576	4.70591	4.44021	4.50797
C2cd5	5.01132	5.25803	5.18214	5.21312	4.62619	4.92734	3.12543	2.99878	3.17745	2.77741	3.13871	3.13967
C3	6.29807	6.2727	6.23583	6.1549	7.85838	7.59294	10.9439	11.0549	11.0808	11.1357	11.1375	11.0745
C330018D20Rik	3.29973	3.22601	3.43509	3.3593	2.87817	3.18619	2.05241	2.14826	1.73238	2.21892	2.10227	2.19244
C330027C09Rik	6.5207	6.45715	6.23333	6.24364	5.58258	5.72408	4.71538	4.47924	4.48143	4.40911	4.3385	4.27567
C5ar2	3.18976	3.27	3.51386	3.45353	3.1717	3.05059	0.151421	0.585837	0.56602	0.580521	0.0265034	0.75868
C77080	6.14687	6.05741	6.13709	6.08998	5.73538	5.8387	2.94185	3.02376	3.03417	2.9133	2.41477	2.66413
C87436	4.47601	4.61684	4.47642	4.43298	4.41804	4.49512	2.55352	2.41696	2.47505	2.6405	2.76771	2.87747
Caap1	3.84443	3.76406	3.55168	3.67558	3.41549	3.50584	3.14774	3.09621	3.35494	3.16094	3.25796	3.34723
Cab39	8.60892	8.73601	8.70679	8.74361	8.67771	8.73217	7.52202	7.4997	7.48064	7.45089	7.62101	7.65422
Cacna1a	5.0538	5.25366	5.39627	5.43237	5.00385	5.02847	3.2056	3.39319	3.4006	3.42625	3.31118	3.12304
Cacna1d	4.27974	4.33977	4.80423	4.71717	4.67385	4.59025	3.5563	3.84257	4.33391	4.29762	3.44419	3.50957
Cactin	4.46031	4.30636	4.52068	4.637	4.49725	4.4672	3.32135	3.03609	2.95068	3.26623	3.26996	3.23562
Cacul1	8.25079	8.45631	8.33358	8.3605	8.27769	8.34284	7.03481	6.99838	7.04966	7.05503	7.17246	7.17363
Cacybp	6.13949	6.0486	5.84452	5.91536	5.85674	5.85196	6.9543	6.95764	6.92162	6.94304	6.99681	7.0355
Cad	5.48283	5.73846	5.94945	6.00736	5.64043	5.69629	4.30324	4.16239	4.31496	4.26411	4.18855	3.92381
Cadm1	9.04371	9.12925	9.26809	9.23707	8.92379	8.97584	7.65322	7.69606	7.99805	7.95998	7.71067	7.72412
Calcoco1	4.81849	4.7656	4.73781	4.74489	4.74048	4.74038	2.84505	2.70647	3.17745	3.24921	3.23977	2.95469
Calcrl	7.36259	7.28159	7.45109	7.4126	7.69579	7.61891	9.41605	9.3436	9.38258	9.26126	9.30541	9.28965
Calhm2	5.0274	5.10372	5.0373	5.01916	5.21482	5.0765	2.36326	2.1708	2.40508	2.01247	2.70722	2.6174
Calm2	8.71838	8.69445	8.51137	8.56154	8.49137	8.53163	7.0968	7.13004	7.12775	7.06114	7.23997	7.28248
Calm3	8.23646	8.11175	8.04312	8.03439	8.08762	7.99096	7.11154	7.08476	7.1352	7.0925	7.3186	7.27214
Calr	10.0363	9.78491	9.77216	9.72617	9.67192	9.54546	9.24703	9.16353	9.1063	9.15302	9.11869	9.15975
Camk1	8.0362	7.78297	7.58187	7.63051	7.63086	7.68134	6.00279	6.02917	5.87749	5.99407	6.25909	6.25626
Camk1d	5.85872	6.07982	6.05387	5.98677	6.07255	6.13633	4.6255	4.816	4.81057	4.84554	4.72149	4.76539
Camk2d	6.55715	6.82762	6.93137	6.91209	6.4894	6.60135	7.38905	7.38989	7.60774	7.59133	7.04473	7.08946
Camk2g	4.7491	4.8346	4.9306	4.95278	4.61735	4.59025	2.2849	2.10209	2.29334	2.21892	1.93151	2.12722
Camkk2	6.23487	6.21311	6.28638	6.28064	6.2474	6.29124	6.82759	6.82269	6.8353	6.93108	7.10416	7.01198
Caml	4.90513	4.796	4.62828	4.81196	4.92726	4.59599	5.76493	5.79348	5.57501	5.7737	5.64697	5.61369
Camsap1	4.55576	4.71875	4.72841	4.70713	4.78851	4.71158	5.19045	5.35063	5.3468	5.23522	5.14768	5.08383
Camsap2	6.31126	6.5457	6.46337	6.4436	6.23156	6.49781	4.50105	4.40036	4.59577	4.57199	4.59368	4.55523
Cand1	7.26258	7.4305	7.55451	7.48778	7.34799	7.40947	6.75073	6.74969	6.74615	6.66678	6.65414	6.68163
Canx	10.328	10.4597	10.3176	10.3152	10.1663	10.2423	9.65869	9.65961	9.63432	9.58312	9.60722	9.61541
Capn1	6.44593	6.43123	6.30152	6.34611	6.46128	6.29654	5.87154	5.75669	5.6278	5.62821	5.81095	5.86564
Capn2	7.98533	8.15374	8.1934	8.24095	8.12395	8.15359	7.30634	7.32354	7.16461	7.26279	7.38147	7.42115
Capn7	6.65782	6.89097	6.66665	6.67481	6.56028	6.68791	5.49454	5.54003	5.44812	5.49375	5.63659	5.66772
Capns1	8.56852	8.48879	8.38068	8.39732	8.58074	8.54226	7.70679	7.71584	7.52975	7.52525	7.91453	7.91433
Capza2	8.96869	8.90281	8.8938	8.87252	8.93806	9.00445	9.74643	9.75477	9.67449	9.64707	9.78678	9.81821
Capzb	8.15497	8.06132	7.95034	8.01825	7.98401	8.07637	7.49	7.54517	7.47691	7.44576	7.52479	7.5857
Car13	5.90441	6.01409	5.79582	5.74538	6.13115	5.96166	8.79873	8.831	8.73583	8.76521	8.64316	8.70321
Card9	4.70314	4.82283	4.6731	4.83241	4.63497	4.72997	2.88986	2.81062	2.54177	2.78924	2.86583	2.59346
Carf	3.43442	3.58062	3.62448	3.40966	3.47541	3.42427	0.876561	1.13685	1.05145	1.11939	0.953991	1.16832
Carkd	4.91669	4.84917	4.81316	4.91318	5.07658	5.05164	4.2561	4.23906	4.27629	4.43568	4.51521	4.53965
Cars2	4.09379	3.72034	3.75991	3.88587	3.5423	3.62857	1.73638	1.81778	1.73238	2.05227	2.12887	2.11044
Casc5	6.94693	7.15007	7.08989	7.15176	6.42629	6.59132	3.46449	3.39319	3.34563	3.50724	3.61852	3.43742
Casd1	5.74343	5.99325	5.9454	5.87022	5.91379	6.00438	4.03855	4.26023	4.21627	4.26834	4.52776	4.31281
Caskin2	3.21804	3.66869	3.53019	3.48675	3.38458	3.25314	2.61886	2.47246	2.40508	2.60079	2.00513	1.76941
Casp1	6.80573	6.65092	6.5804	6.68813	6.92413	6.8384	8.97505	9.10035	9.01274	8.99718	9.13334	9.15822
Casp2	5.92028	6.00371	6.06699	6.01551	6.08221	6.10748	4.28993	4.09915	4.13756	3.98959	4.57446	4.50797
Casp4	4.29752	4.15036	4.0287	4.04089	4.54463	4.27657	7.92486	7.95946	7.7942	7.78167	7.85255	7.79013
Casp6	4.19213	4.12663	3.90891	3.84253	4.05547	3.96665	2.18776	2.1708	2.23404	2.07177	2.12887	2.12722
Casp7	4.90223	5.06679	5.15431	5.26192	5.24955	5.21166	7.06003	7.12211	7.08644	7.09488	6.74236	6.73596
Casp8	6.56634	6.39196	6.45982	6.40935	4.43825	4.09385	7.6467	7.55858	7.50227	7.50835	5.16866	5.27661
Casp8ap2	5.7023	6.03209	6.10837	6.11599	5.66851	5.82898	4.62815	4.44728	4.35726	4.49826	4.31553	4.41198
Casp9	5.68383	5.79375	5.88847	5.911	5.76969	5.8302	3.87879	3.9178	4.03127	4.00995	4.02827	4.0698
Cat	8.70637	8.61758	8.5486	8.58144	8.44654	8.46906	7.14011	7.06684	7.11548	7.08112	7.25438	7.19815
Cav1	2.46228	2.46805	2.57549	2.71015	4.39754	4.41942	5.66664	5.68019	5.64117	5.49916	6.41376	6.40038
Cav2	7.11369	7.07828	7.13197	7.08824	7.24919	7.36812	5.75769	5.78984	5.92044	5.77072	6.2748	6.38128
Cbfa2t2	5.05902	5.21817	5.20945	5.11334	5.23806	5.115	3.43456	3.26286	3.31734	3.24062	3.45474	3.30362
Cbfb	8.06666	8.24197	8.17729	8.22609	7.93462	7.97453	6.35809	6.41165	6.27935	6.24008	6.69086	6.78237
Cblb	5.75796	6.07363	6.15475	5.96841	5.75566	6.0532	5.10181	5.05591	5.38818	5.38885	5.19249	5.32104
Cbr1	4.42434	3.90464	3.75529	3.76341	4.11319	3.83689	2.06809	1.81778	1.86858	1.97154	2.11563	2.12722
Cbr2	4.6931	4.77784	4.83961	4.87247	4.85392	5.10093	3.84277	3.87725	4.15365	4.31817	4.36949	4.38782
Cbr3	4.16333	3.68178	3.49734	3.72016	3.87446	3.86569	0.419354	0.774282	0.359569	0.46731	1.40936	0.3073
Cbr4	3.78893	4.06304	3.97801	3.86436	3.73436	3.77749	3.17696	3.09621	3.23907	3.38008	3.33422	3.44413
Cbx1	5.72876	5.87575	5.74774	5.78408	5.56661	5.73713	4.86875	4.76134	4.8637	4.78186	4.81453	4.97452
Cbx3	3.86842	4.06804	4.20521	4.24607	4.11946	4.21819	1.40708	1.42636	1.0049	1.39176	1.53399	1.79062
Cbx5	7.88561	8.16718	8.28628	8.28259	7.88255	8.01259	5.27733	5.1722	5.49728	5.34545	5.61911	5.54979
Cbx6	5.03006	5.27108	5.37533	5.3038	5.20305	5.11899	1.25096	0.887493	1.34095	1.04242	1.2489	1.10198
Cby1	4.05772	3.59452	3.39404	3.52837	3.33153	3.28192	0.765529	0.585837	1.0049	0.63396	0.953991	1.26245
Cc2d1a	4.89932	4.96074	4.95501	5.04009	5.02739	5.00492	3.89646	3.98294	3.81226	3.8097	3.91058	3.89471
Cc2d1b	6.28365	6.4619	6.43256	6.50105	6.45261	6.4109	5.14126	5.19162	5.03272	5.16435	5.31336	5.21517
Ccar2	5.76436	5.78164	5.78678	5.88898	5.59839	5.62366	4.78107	4.89935	4.88955	4.73677	4.63832	4.53965
Ccdc101	3.63658	3.509	3.35789	3.41953	3.13502	3.32404	1.63474	2.02994	1.73238	2.01247	1.86978	1.68128
Ccdc109b	5.86171	5.59884	5.47431	5.49785	5.46682	5.45698	5.07101	5.09768	4.97352	4.97024	5.31914	5.08168
Ccdc115	4.90223	4.74704	4.62321	4.84893	4.695	4.48278	3.32787	3.18748	3.12402	3.52149	3.51647	3.18845
Ccdc117	5.64094	5.75403	5.79018	5.8301	5.68552	5.82288	4.33275	4.45189	4.26646	4.22111	4.64755	4.58285
Ccdc12	4.59943	4.26783	4.23873	4.18665	4.34498	4.35992	3.17696	3.5732	3.12402	3.00742	3.17745	3.34723
Ccdc127	5.88248	6.00891	5.78565	5.79643	5.67491	5.79943	4.47776	4.40987	4.56402	4.36633	4.54019	4.56757
Ccdc132	6.69435	6.77746	6.71388	6.69627	6.5729	6.69996	6.01092	5.91362	5.94376	5.91397	6.02518	6.02965
Ccdc14	3.47406	3.7517	3.65459	3.65067	3.36359	3.58881	0.151421	0.369026	-0.281977	0.783338	0.462602	0.801115
Ccdc23	4.11901	3.9594	4.04774	3.94512	4.11319	3.9533	4.84846	4.82668	4.74836	4.68391	4.87666	4.88858
Ccdc25	4.96756	5.05175	5.01039	4.93742	4.80027	4.78881	7.13779	7.13291	7.07029	7.14923	7.22348	7.23296
Ccdc32	5.10771	4.95536	4.8087	4.64962	4.6437	4.58159	3.6737	3.52152	3.52949	3.50006	3.81146	3.97568
Ccdc34	4.51073	4.46616	4.31298	4.46668	4.36095	4.34976	2.15876	2.21486	2.25408	2.12872	2.41477	2.22397
Ccdc43	4.76196	4.81691	4.75644	4.7721	4.59051	4.71158	3.7775	3.5732	3.819	3.93741	3.76135	3.82445
Ccdc47	6.16393	6.1615	6.34603	6.31936	6.16641	6.25993	5.21355	5.22701	5.33273	5.15524	5.26172	5.30085
Ccdc50	7.70043	7.83185	7.82051	7.75601	7.64506	7.71834	8.8597	8.84924	9.01034	8.94081	8.6003	8.6746
Ccdc51	3.58683	3.56657	3.57811	3.47734	3.59727	3.54792	1.93759	2.05439	1.96898	1.84128	2.16786	2.1438
Ccdc66	3.34319	3.13379	3.32082	3.44872	3.05874	2.91935	1.67626	1.78893	1.76067	1.84128	1.27294	1.51277
Ccdc71l	6.06358	6.18236	6.1722	6.2547	6.29112	6.2983	7.05463	7.00859	7.12436	7.01026	6.84968	6.87963
Ccdc77	3.60122	3.58062	3.47501	3.65485	3.40526	3.36497	1.83133	2.02994	2.23404	2.10999	2.11563	2.32922
Ccdc82	4.24808	4.50717	4.59503	4.48088	4.20453	4.55825	2.80817	2.97335	2.83572	2.85822	2.63485	2.76405
Ccdc86	3.95501	3.9701	3.88371	4.06623	4.3234	3.97549	6.81371	6.82269	6.85265	6.82666	6.8199	6.81574
Ccdc88a	6.47748	6.75596	6.70911	6.682	6.24597	6.42548	5.66664	5.66041	5.69896	5.71136	5.4329	5.52469
Ccdc88b	5.37599	5.56569	5.59179	5.66888	5.57576	5.53826	6.76041	6.69825	6.62251	6.62533	6.38095	6.19094
Ccdc90b	5.04066	4.66705	4.70702	4.63488	4.66101	4.74297	4.07004	4.05136	4.21627	4.11234	4.41342	4.38782
Ccdc91	5.24693	5.28615	5.18558	5.39661	5.20305	5.37085	3.96088	4.0082	4.1957	4.1029	4.25947	4.1041
Ccdc93	6.14195	6.43606	6.41508	6.33573	6.26023	6.33996	4.88654	4.86521	4.91809	4.83986	4.55743	4.59195
Ccdc94	2.70813	2.5841	2.34871	2.62745	2.36887	2.44669	4.68519	4.64942	4.28606	4.38203	4.0837	3.99409
Ccdc97	4.00457	4.10736	3.86666	3.88231	3.84448	3.46876	3.38533	3.18748	3.57002	3.47831	3.14524	3.21223
Ccl12	3.11149	3.23491	3.25683	3.2803	4.24525	3.28192	8.4879	8.59901	8.40102	8.29256	8.27341	8.41913
Ccl17	-1.35298	-2.30203	-1.44034	-0.919707	-0.481236	-1.2924	4.30985	4.32196	3.88474	3.69495	1.80529	1.65837
Ccl2	5.99711	6.08229	6.06699	6.14527	6.8326	5.90265	10.9325	10.9834	10.9833	11.0615	10.715	10.6662
Ccl22	2.36443	2.2035	2.3114	2.09883	2.81773	2.19757	7.88613	7.90251	7.82047	7.54935	6.14565	5.93279
Ccl3	7.6068	7.4889	7.45715	7.4386	8.18054	7.43452	12.1773	12.1783	12.2882	12.3225	12.0498	11.9283
Ccl4	6.70272	6.55284	6.67156	6.62025	7.16603	6.55125	11.0132	10.9368	11.0038	11.1925	11.0189	10.882
Ccl5	4.44842	4.46616	4.30983	4.23773	5.54812	4.72474	9.72619	9.95637	9.65813	9.69175	9.2216	9.28382
Ccl6	6.51786	6.45715	6.13975	6.17905	6.05629	6.06153	5.34326	5.4322	5.20988	5.12523	5.21439	5.19343
Ccl7	5.32704	5.28401	5.41545	5.34449	6.2359	5.35908	10.313	10.5032	10.5093	10.5378	10.3444	10.3801
Ccl8	0.231984	-0.861455	-0.573606	-1.38537	1.10373	0.550878	4.71786	5.06797	4.54381	4.57882	4.48722	4.60698
Ccl9	9.76181	9.37802	9.0688	9.07927	9.3973	9.11768	11.7584	11.7673	11.5791	11.569	11.1935	11.2263
Ccm2	5.76596	5.88426	5.78224	5.88364	5.90837	5.95497	4.59064	4.60044	4.6075	4.55477	4.83082	4.71634
Ccna2	8.47784	8.53391	8.30123	8.392	7.84992	7.91548	4.70287	4.66538	4.51918	4.53735	4.77298	4.95821
Ccnb1	6.11588	6.22097	6.05575	6.08534	5.70651	5.68421	3.32135	2.96047	3.10207	3.13337	3.39025	3.34005
Ccnb2	7.07167	7.03559	6.71567	6.78575	6.17698	6.16366	4.99307	5.04984	4.86044	4.80825	4.7367	4.62776
Ccnd1	7.25634	7.19582	8.11323	8.19412	7.74885	7.67152	4.84846	4.67724	4.98256	5.10171	5.62379	5.60772
Ccnd2	4.48768	4.4737	5.02583	5.01266	4.99705	4.5104	8.80547	8.82724	8.96794	8.88249	7.92215	7.93591
Ccnd3	4.68636	4.84627	5.02391	4.83241	4.85015	4.97659	4.02254	4.02685	3.91652	3.57028	4.15336	3.98951
Ccndbp1	4.90803	4.80201	4.5768	4.60277	4.5769	4.54644	3.98586	4.00192	3.94145	4.00995	4.10395	4.0391
Ccne1	3.88616	3.7517	4.28438	4.20673	4.02906	4.02741	1.63474	1.3494	1.81563	1.86383	3.15174	3.07197
Ccne2	6.23256	6.02953	6.07907	6.25952	6.00639	6.11749	1.43153	1.66737	1.86858	1.32833	1.6487	1.51277
Ccnf	6.34372	6.32368	6.39812	6.38816	6.12024	6.02155	1.54794	1.78893	1.70352	1.86383	1.88546	2.22397
Ccng1	8.39095	8.53796	8.25284	8.24754	8.19063	8.25529	6.77362	6.8535	6.89315	6.77407	7.16002	7.16706
Ccnh	4.60658	4.43171	4.25192	4.32429	4.10689	4.11799	2.85412	2.89428	2.99898	2.76549	2.61617	2.53179
Ccni	7.58479	7.7106	7.57696	7.50352	7.60595	7.66266	6.29285	6.35494	6.26584	6.23468	6.13339	6.25531
Ccnj	2.06552	2.14801	2.4322	2.03609	2.54696	1.93302	4.90849	5.03762	5.00933	4.93342	5.03268	5.27096
Ccnl1	5.42737	5.71796	5.70162	5.7385	5.65562	5.64874	6.6172	6.92154	6.53922	6.61789	6.36565	6.43026
Ccnl2	4.96478	4.90882	5.07675	5.21596	5.10846	4.9182	5.6498	5.82757	5.68242	5.86313	5.50953	5.40426
Ccny	7.36259	7.53605	7.41856	7.4307	7.32374	7.42367	5.50033	5.37024	5.55698	5.44038	5.7965	5.79128
Ccp110	3.28197	3.41809	3.62954	3.62106	3.20747	3.20134	0.6028	0.0175536	0.118561	0.344453	0.236721	0.525481
Ccr2	5.23775	5.40138	4.4191	4.15748	4.63497	4.63834	2.05241	2.27851	1.5499	1.11939	2.44684	2.11044
Ccrl2	4.61724	4.39245	4.3655	4.37586	5.22358	4.57869	9.12677	9.10346	9.06045	9.14255	8.79696	8.79416
Ccs	4.05249	4.06804	4.05151	4.07562	4.13192	4.02315	3.08746	3.1652	3.03417	3.08622	3.2027	3.36148
Ccsap	4.00457	4.06804	4.22541	4.0377	3.92547	4.1881	-1.21536	-1.381	-0.677905	-0.289419	-0.28837	-0.353213
Ccser2	5.76596	5.91229	5.84778	5.79169	5.79734	5.90149	5.16516	5.10062	5.17614	5.14607	4.90579	5.03133
Cct3	7.28058	7.11853	7.22102	7.22284	7.1683	7.1267	7.98728	7.99029	7.82801	7.88723	7.81977	7.79375
Cd109	6.176	6.41271	6.55068	6.58945	6.47968	6.62401	5.08264	4.92941	5.33509	5.37714	5.45408	5.46655
Cd14	8.35319	8.06289	8.18225	8.06692	8.29511	7.99911	10.1835	10.0512	9.91627	9.94977	9.72847	9.63945
Cd151	6.65868	6.48448	6.4253	6.46697	6.62784	6.5123	4.41476	4.47924	4.46434	4.52326	4.71712	4.72739
Cd164	6.94058	7.25885	7.06769	7.02341	6.69972	6.90699	8.10953	8.05117	7.99023	7.91583	7.53041	7.54258
Cd200	0.156035	0.38247	0.881589	0.792167	1.33693	0.886927	5.69595	5.85393	5.50566	5.5312	4.03883	3.81929
Cd200r1	6.63614	6.56083	6.4033	6.35898	6.2359	6.39698	4.2561	4.29143	4.19051	4.17227	4.63369	4.68553
Cd200r4	6.52825	6.51496	6.49352	6.52467	6.36029	6.40437	7.28888	7.33169	7.52254	7.49262	7.39214	7.43427
Cd24a	6.72999	6.58889	6.1219	6.13782	5.55277	5.53826	3.40399	3.294	3.25904	3.31612	2.87371	3.21223
Cd274	4.84594	5.05678	5.02198	4.77786	5.80319	5.16221	9.48813	9.588	9.69913	9.68574	9.57517	9.59934
Cd28	7.73265	7.88267	7.53036	7.49916	7.10491	7.17928	3.41629	3.36414	3.16692	3.20575	2.99432	2.88735
Cd2ap	6.3618	6.42054	6.21409	6.23529	6.10294	6.13436	7.43096	7.41194	7.52821	7.46386	7.59353	7.67041
Cd300a	7.82329	7.60207	7.32414	7.36394	7.39334	7.32469	4.25952	4.52808	4.04858	4.11234	4.42151	4.56757
Cd300lb	7.84877	7.90655	7.82741	7.75965	7.73308	7.7213	3.67882	3.49496	3.21883	3.34846	4.65672	4.53965
Cd300ld	5.9501	5.99194	5.73957	5.80492	5.86796	5.7462	4.65435	4.64137	4.18008	4.09339	4.63832	4.62481
Cd300lf	3.5353	3.21705	3.38808	3.31242	3.08462	2.88224	2.29826	2.21486	2.10759	2.10999	2.95027	2.81671
Cd36	9.92766	9.8859	10.1926	10.1717	10.0997	10.0508	8.76169	8.74277	9.0961	9.0287	9.11235	9.13534
Cd37	5.77868	5.52996	5.71834	5.79643	5.88647	5.74232	4.65175	4.60459	4.89913	4.89015	4.99342	5.06872
Cd38	-0.298531	-0.585821	-1.82736	-2.31826	-0.205601	-2.20993	4.05831	4.14541	3.46218	3.44131	3.23977	3.49025
Cd40	5.63571	5.63629	5.65521	5.5848	6.54288	5.6515	10.5938	10.7546	10.759	10.7915	10.415	10.4723
Cd44	8.37455	8.3861	8.46186	8.42604	8.16471	8.03628	10.0812	10.0525	10.2495	10.2009	9.44456	9.42767
Cd47	7.21249	7.07022	7.15585	7.09633	7.12998	7.09207	8.95647	8.94697	9.10389	9.09212	8.9247	8.98283
Cd52	7.35677	6.95502	6.84751	6.7924	7.30116	7.07161	8.00623	8.07452	7.91985	7.87791	8.35733	8.36623
Cd53	9.38894	9.27762	9.17907	9.15217	9.21069	9.20152	8.72275	8.6974	8.62142	8.55293	8.85074	8.86806
Cd55	0.231984	-0.465527	-0.2424	-0.223099	1.61069	1.38832	2.77988	2.52589	1.81563	1.81838	4.81862	4.82573
Cd59a	4.16817	3.81246	3.84506	3.95193	4.16868	4.1881	2.57563	2.57743	2.75365	2.47465	3.07175	3.11466
Cd5l	5.43944	5.2069	5.16132	5.08882	5.61402	5.54718	3.32135	3.51272	3.15632	3.34044	3.80323	3.9803
Cd63	6.02273	5.33667	5.42421	5.33801	5.30012	5.2284	4.88875	4.83023	5.21244	5.20685	4.69058	5.05124
Cd68	9.98863	9.77922	9.79669	9.69503	9.78697	9.72658	8.96919	8.99078	9.06719	9.16001	9.20685	9.27761
Cd69	4.91956	4.9391	4.97105	4.92881	5.86982	5.05373	9.7544	9.76719	9.94833	9.96516	10.321	10.3791
Cd74	5.79286	5.79224	4.76106	4.61141	5.31113	5.20228	6.53988	6.7242	5.86777	5.88258	5.64121	5.68198
Cd81	8.17585	8.13543	8.11504	8.14108	7.96541	8.01608	6.91148	6.90062	6.93176	6.94635	6.85865	6.8895
Cd82	5.72219	5.47276	5.45305	5.55043	5.44201	5.45066	6.31766	6.30104	6.26708	6.2118	6.15781	6.14843
Cd83	6.62826	6.51404	6.24575	6.17978	6.53821	6.28592	8.87036	8.97546	9.05582	9.10977	8.77752	8.78345
Cd84	9.41654	9.40008	9.36184	9.36956	9.38612	9.46018	6.97732	7.06006	7.00157	6.9963	7.41089	7.47743
Cd86	3.99915	3.8184	3.35789	3.59518	3.75062	3.4178	6.77243	6.86995	6.85839	6.81296	6.93221	6.89747
Cd9	7.418	7.22517	7.4149	6.75296	7.33726	7.275	6.77959	6.44671	6.80591	6.95818	6.73535	6.91206
Cd93	10.0805	10.4496	10.4165	10.4267	10.3986	10.4377	8.72831	8.68546	8.67373	8.70328	8.67594	8.70774
Cdadc1	3.54277	3.44136	3.45804	3.42933	3.05874	3.58304	1.65565	1.87382	2.12945	2.03251	1.6302	1.85246
Cdan1	4.54463	4.66705	4.90578	4.90618	4.53528	4.4672	1.35689	1.63531	0.907057	1.5391	1.40936	1.65837
Cdc123	5.89714	5.83533	5.68834	5.66266	5.56661	5.66658	4.56876	4.66538	4.52332	4.51616	4.77719	4.72739
Cdc14b	4.08869	4.18294	4.36853	4.34773	4.04891	4.22191	1.83133	1.97975	2.1722	1.42246	1.2489	1.43406
Cdc16	5.80534	5.88568	5.7384	5.80492	5.59389	5.77433	4.78107	4.80162	4.92435	4.80825	4.93622	4.8512
Cdc20	6.04921	5.89694	5.71001	5.73653	5.22358	5.21166	1.59199	1.30932	1.41402	1.5391	1.75496	1.58741
Cdc23	5.72712	5.61257	5.63899	5.71867	5.42439	5.36749	3.5947	3.7706	3.91022	3.65026	3.79079	3.76137
Cdc25a	4.05249	4.11703	4.47361	4.3657	4.15042	4.20322	3.14034	3.3345	2.78153	2.8126	3.0854	3.19642
Cdc25b	6.90622	6.97243	6.82617	6.89275	6.46621	6.51534	2.9755	2.75203	2.93835	2.93475	3.14524	3.09773
Cdc25c	4.35385	4.27216	4.20182	4.39848	3.5423	3.61166	1.69658	1.56896	1.5499	1.15638	1.49363	1.20039
Cdc26	4.03669	3.92679	4.07397	3.87516	3.93261	4.03588	3.24061	3.30423	3.05716	3.28305	3.70059	3.52864
Cdc37l1	4.18737	4.25037	4.2552	4.29243	4.13812	4.05685	3.54514	3.40275	3.26892	3.44879	3.44419	3.47723
Cdc42bpa	3.31727	3.64884	3.79187	3.76341	3.60623	3.63416	2.88986	2.5942	2.55798	3.02753	2.46782	2.29992
Cdc42ep2	1.741	1.26566	1.76682	1.25573	2.38978	1.83931	6.25224	6.15746	6.14496	6.15923	5.75442	5.50236
Cdc42ep3	5.37808	5.24045	5.1735	5.27827	4.99364	5.16607	1.5254	2.02994	1.26399	1.51081	1.06832	1.74787
Cdc42se2	8.12789	8.16164	8.22761	8.21038	8.20582	8.26343	6.6065	6.57795	6.55849	6.45854	6.74236	6.81056
Cdc45	4.84594	4.76867	4.85914	4.92708	4.59502	4.61024	1.86763	1.97975	1.81563	1.32833	1.96141	1.931
Cdc5l	5.75796	5.8729	5.6688	5.64069	5.43449	5.48045	4.87545	4.71608	4.87021	4.84554	4.71493	4.74652
Cdc6	4.13887	4.03782	4.43942	4.55659	4.36623	4.17281	-0.509093	0.0175536	0.28362	-0.755082	-0.219657	0.0501425
Cdc7	3.52023	3.72034	3.83195	3.90003	3.27646	3.39163	0.209136	0.288856	-0.170945	-0.0181167	0.0265034	-0.178126
Cdca2	6.08933	6.10918	6.08921	6.20424	5.66208	5.78442	1.57013	1.30932	1.67408	1.51081	1.77193	1.6351
Cdca3	6.97759	6.8832	6.74628	6.79714	6.29943	6.35697	3.83363	3.87725	3.83239	3.84978	4.05278	3.82958
Cdca4	5.52872	5.43848	5.36018	5.59463	5.40398	5.34551	4.89756	4.6733	4.67594	4.74893	4.92298	4.90569
Cdca5	5.2515	5.21817	5.23955	5.43724	5.2001	5.0806	1.16607	0.517125	0.855527	0.918689	0.983435	1.20039
Cdca7	3.93242	3.80051	4.28116	4.36314	3.65885	3.84173	-1.07097	-1.381	-1.01894	0.0620536	-0.787941	-0.263015
Cdca7l	5.31181	5.44999	5.67616	5.66474	5.62729	5.66795	1.61353	1.60252	1.09653	1.51081	1.91632	1.72601
Cdca8	5.66511	5.64634	5.61622	5.7793	5.36491	5.46641	2.78938	3.17638	2.78153	2.58731	2.99432	2.81671
Cdip1	4.99234	5.09641	5.07675	5.06073	5.01735	5.03905	3.88322	3.69485	3.94761	3.96894	4.11729	3.84488
Cdk1	7.55507	7.48003	7.42075	7.58028	7.15539	7.27366	4.80934	4.64137	4.52332	4.71524	4.81658	4.97684
Cdk17	5.33783	5.6728	5.60983	5.60006	5.40398	5.52928	4.52965	4.52371	4.37108	4.27256	4.35267	4.34544
Cdk18	5.77551	5.61086	5.79469	5.71867	5.48394	5.34891	2.68137	2.737	2.92592	2.62739	2.57808	2.78535
Cdk19	7.25521	7.35389	7.41892	7.39771	7.39915	7.39801	4.86202	4.87553	4.81057	4.72142	5.21904	5.28785
Cdk2	5.53997	5.49146	5.54299	5.6044	5.38067	5.36581	2.25781	2.193	1.73238	1.99215	2.14198	2.31464
Cdk20	3.58683	3.44904	3.84941	3.92794	3.85204	3.80253	0.686458	-0.316865	0.28362	-0.392512	0.620865	0.0501425
Cdk2ap1	3.73774	3.58758	3.57811	3.59518	3.6929	3.55383	1.69658	2.07844	1.78841	1.45251	2.14198	2.22397
Cdk4	7.27217	7.08691	7.03181	7.11125	6.94459	7.03773	4.77631	4.97175	4.87668	4.93075	5.21284	5.20335
Cdk5	4.92243	4.64717	4.64087	4.71316	4.80027	4.71686	3.87433	3.74829	3.92279	3.93209	4.198	4.26055
Cdk5rap1	3.60122	3.63545	3.44661	3.62532	4.14428	4.0979	2.60817	2.4357	2.10759	2.39949	2.44684	2.60548
Cdk5rap2	6.57457	6.52769	6.54868	6.45922	6.42755	6.55272	5.71724	5.72086	5.60067	5.59995	5.87126	5.74855
Cdk5rap3	3.99915	3.95401	4.02102	3.99874	3.79831	3.86093	2.48508	2.1708	2.36879	2.32021	2.14198	2.28505
Cdk6	5.89276	6.22321	6.596	6.42413	6.17848	6.23163	6.85328	6.81197	6.95872	6.90483	6.37402	6.3096
Cdk7	4.66597	4.65051	4.55302	4.69906	4.58599	4.50736	4.05044	3.97014	3.75716	4.08861	4.0318	4.01677
Cdk8	3.82616	3.73297	3.99772	3.91406	3.80611	3.82715	3.21267	3.09621	3.23907	3.13337	3.1838	2.9918
Cdk9	5.96269	6.05364	6.05951	6.11372	6.1573	6.1165	5.08842	5.1694	5.08119	4.80825	5.14931	5.08168
Cdkal1	4.41622	4.41222	4.4623	4.32953	4.3234	4.38335	3.29493	3.14257	3.52125	3.61082	3.3681	3.33284
Cdkl2	4.124	4.23713	4.23541	4.11258	3.93972	4.01031	2.35049	2.21486	2.5088	2.35245	2.31408	1.89226
Cdkn1a	5.71062	5.61598	5.77083	5.72465	5.83021	5.45224	8.20858	8.16397	8.61102	8.66066	7.9815	8.02979
Cdkn1b	6.2589	6.165	5.92495	5.88364	5.91379	6.03747	5.18866	5.17499	4.61913	4.59911	4.01407	3.8996
Cdkn2aip	4.44842	4.33149	4.28758	4.3657	4.07497	4.32231	2.02053	2.4357	2.03995	1.79511	2.46782	2.37207
Cdkn2aipnl	6.36285	6.31216	6.25397	6.37745	6.01483	6.00654	4.11979	4.17916	4.07698	4.02503	4.25947	4.3274
Cdkn2c	6.90114	6.91333	6.84425	6.97239	6.62894	6.67169	3.31479	3.24172	3.23907	3.24921	3.42822	3.32559
Cdkn3	5.02206	4.71239	4.52068	4.37586	3.70963	3.99735	2.41323	2.61078	2.36879	2.32021	2.04756	2.04132
Cdr2	3.52778	3.41809	3.55701	3.62532	3.26519	3.25314	2.75103	2.82491	2.15098	2.20133	2.31408	2.35793
Cds1	4.91092	5.18409	5.12235	4.72514	4.90927	4.83567	5.69847	5.6282	5.90468	5.7885	5.84643	5.87932
Cds2	7.66233	7.93347	8.01148	8.01093	7.85462	7.89379	6.55038	6.63885	6.66522	6.5801	6.66213	6.61406
Cdt1	5.35703	5.41907	5.51454	5.62799	5.68974	5.69762	2.81748	2.737	2.49202	2.51794	2.99432	3.14792
Cdyl2	3.56497	3.84772	4.05528	4.08185	4.0685	3.96222	5.62748	5.5248	5.83322	5.92339	6.18182	6.23997
Cebpa	5.87806	5.91506	5.97453	5.99256	6.17397	6.07906	0.726535	0.992463	1.0049	1.36039	1.7204	1.61145
Cebpb	4.02607	3.46426	3.35178	3.45833	3.74251	3.16317	6.6172	6.33761	6.26708	6.27414	5.84041	5.69751
Cebpg	6.34906	6.54391	6.51077	6.52352	6.49303	6.50698	4.41782	4.49719	4.38023	4.35045	4.67262	4.69962
Cebpz	5.03272	5.2338	5.37231	5.2202	5.12102	5.09283	3.42849	3.38357	3.37338	3.36435	3.45999	3.4171
Cebpzos	3.89787	3.40237	3.55168	3.41953	3.25383	3.46876	1.65565	1.90104	1.94453	1.77146	2.12887	2.07629
Celf2	7.71704	7.93586	7.95715	7.92286	7.83522	7.97701	7.26824	7.15781	7.37823	7.38666	7.44568	7.49733
Cenpa	6.31017	6.02697	5.84995	5.911	5.4619	5.42023	3.19135	3.35433	3.07979	3.00742	2.98707	2.97336
Cenpb	8.29462	8.3012	8.30242	8.41268	8.50281	8.32976	6.73792	6.70019	6.66989	6.66678	7.08221	6.99894
Cenpc1	5.50787	5.51175	5.37683	5.56049	5.05383	5.04115	4.13104	3.9893	3.8783	4.01499	4.07689	4.09986
Cenpe	6.93846	7.07766	7.07141	7.10591	6.4059	6.46759	6.24191	6.33012	6.2609	6.25934	5.88009	5.80828
Cenpf	7.18946	7.60078	7.55684	7.58713	6.5922	6.86183	3.41629	3.43104	3.46218	3.24062	3.39574	3.29622
Cenph	3.48186	3.48681	3.69378	3.45833	2.81773	3.31711	1.35689	1.09031	1.18269	1.64702	1.36531	1.06763
Cenpj	3.61547	3.61513	3.70821	3.74391	3.14735	3.24585	4.85751	4.9972	5.10621	5.13916	4.56231	4.63657
Cenpk	3.6711	3.73297	3.5989	3.56883	3.1717	3.33782	1.13662	0.585837	0.0283634	0.580521	0.893237	0.801115
Cenpl	4.91669	4.75325	4.74249	4.93226	4.40783	4.54049	2.47335	2.45419	2.03995	2.39949	2.393	2.49349
Cenpn	4.80922	4.69636	4.51523	4.59409	4.02238	4.38667	0.876561	0.831998	0.431719	0.918689	1.51395	1.65837
Cenpo	4.90803	4.94725	4.9016	4.9797	4.88002	4.76097	2.48508	2.45419	2.45787	2.6405	2.5877	2.65259
Cenpq	5.23545	5.23602	4.95299	4.98801	4.49242	4.69294	2.65045	2.07844	2.55798	2.3683	2.75922	2.53179
Cenpu	3.76995	3.90464	3.87094	3.8965	3.2192	3.43071	1.13662	0.774282	0.746592	0.961125	1.04058	1.16832
Cep120	5.26964	5.4671	5.32784	5.35738	5.13657	5.15639	4.04252	4.22297	4.14831	4.22981	3.76982	3.94762
Cep128	5.47699	5.75712	5.74658	5.71667	5.38067	5.62084	3.42849	3.59003	3.63259	3.52149	3.73994	3.62037
Cep131	3.20868	3.41809	3.40589	3.55099	3.3423	3.23853	0.151421	-0.44811	0.28362	-0.193203	-0.691726	-0.178126
Cep152	4.07329	4.42395	4.49595	4.58096	4.00216	4.29433	2.76071	3.09621	2.72522	2.55996	2.55865	2.46738
Cep162	4.61369	4.90045	4.74949	4.86527	4.36623	4.57288	2.9755	3.02376	3.06852	3.04736	2.68051	2.60548
Cep164	4.61369	4.73767	4.9016	4.96462	4.6992	4.89743	2.70162	3.01132	2.79527	2.70435	2.86583	2.83725
Cep170b	4.77154	4.87218	5.10428	5.04329	4.92009	4.96555	2.32461	2.00506	2.4229	2.091	2.75922	2.39995
Cep19	3.86842	4.07301	3.54098	3.74391	3.79831	3.60598	0.876561	1.04222	1.22391	0.918689	1.22444	0.921409
Cep192	7.02173	7.15535	7.24925	7.28756	6.83737	6.97577	6.40128	6.38899	6.4936	6.43709	6.54791	6.61555
Cep250	6.01871	6.21085	6.36739	6.43268	6.13889	6.11749	4.11603	4.19575	4.16956	4.07901	3.81964	3.82445
Cep295	4.89932	5.33045	5.38434	5.43966	4.85768	4.89743	3.49961	3.486	3.73595	3.66958	3.6917	3.56603
Cep350	7.42661	7.62342	7.71075	7.64897	7.32917	7.45006	8.54523	8.5765	8.68046	8.68064	8.16153	8.21529
Cep41	3.14134	3.44136	3.49179	3.29109	2.93617	3.12397	1.59199	1.18194	1.84235	1.39176	1.80529	1.56296
Cep44	3.75071	3.7702	3.54634	3.65902	3.35299	3.4113	1.19492	1.09031	1.34095	0.525026	0.797022	0.921409
Cep55	6.07908	6.01797	5.94945	5.94725	5.42945	5.46013	2.65045	2.64339	2.6516	2.58731	3.09217	3.13138
Cep57	5.40294	5.22041	5.28197	5.20459	5.13966	5.07032	3.29493	3.30423	3.20859	2.92406	2.89711	2.90691
Cep57l1	3.93242	3.89343	3.74599	3.80163	3.50446	3.87988	0.513991	0.774282	1.0049	0.783338	0.797022	1.23175
Cep63	3.48961	3.87646	3.71775	3.71216	3.65022	3.57724	3.02455	3.07246	2.88795	2.92406	2.92773	3.18043
Cep68	4.82156	4.67689	5.05434	5.10266	4.77665	4.73778	2.27142	2.193	2.6815	2.21892	2.88156	2.8575
Cep70	4.08357	4.26783	4.18128	4.22934	3.6929	4.00168	3.05635	2.90777	3.24909	3.26623	3.35126	3.31098
Cep72	3.61547	3.44904	3.55168	3.45353	2.89289	3.28903	0.151421	-0.196571	0.359569	-0.623838	0.236721	-0.263015
Cep76	4.18737	4.27648	3.96605	4.14266	3.9678	3.88458	2.05241	2.05439	1.96898	2.18352	2.46782	2.23948
Cep78	3.83837	4.03272	4.12145	4.1307	3.92547	3.88458	1.45557	1.49942	1.09653	1.39176	1.31986	1.23175
Cep83os	3.90368	4.20577	4.40146	4.27895	4.22794	4.52252	1.27818	1.66737	1.78841	1.51081	1.68499	1.83214
Cep85	4.04198	4.19211	4.06278	4.10343	4.08141	4.12198	3.32787	3.59836	3.55395	3.4338	3.28186	3.09773
Cep85l	2.0234	2.16674	2.42056	2.12318	2.21335	1.91476	3.58928	3.60666	3.84566	3.58392	3.45474	3.37559
Cep89	3.74424	3.83606	3.78281	3.67558	3.01903	3.47501	1.22321	1.56896	1.44921	1.79511	1.14849	1.06763
Cep97	3.57229	3.63545	3.4293	3.63805	3.27646	3.34465	-0.939727	-1.13999	-0.533516	-0.899472	-0.154069	0.118855
Cept1	6.75353	6.7805	6.6393	6.58672	6.7821	6.75103	8.01434	7.97355	7.98762	7.9554	8.24728	8.25781
Cercam	3.81386	4.14565	3.9459	3.86797	3.65885	3.82226	1.63474	1.78893	1.89435	1.86383	1.59248	1.46077
Cerk	8.66864	8.80603	8.67087	8.70632	8.69907	8.74321	4.47776	4.52808	4.18008	4.50903	4.615	4.41881
Cers2	7.87676	7.8627	7.90617	7.85565	7.76494	7.75761	7.24816	7.22398	7.27231	7.26966	7.49794	7.50256
Cers5	6.58818	6.63755	6.5285	6.53661	6.4326	6.47773	4.32624	4.11667	4.36188	4.28096	4.55252	4.60996
Cers6	6.87028	7.04322	7.04892	7.03509	7.25703	7.16583	9.96052	10.0206	10.1675	10.1232	9.82629	9.83386
Cetn3	5.75474	5.68097	5.55767	5.5369	5.49845	5.59527	4.67242	4.66538	4.72342	4.60247	4.86879	4.92741
Cfap20	4.4954	4.46616	4.32551	4.2708	4.22212	4.25132	2.48508	2.23639	2.44049	2.05227	2.43623	2.59346
Cfap36	4.21102	4.22824	4.13931	4.07562	3.80611	3.94882	3.22671	3.02376	2.91337	2.60079	2.84192	3.05453
Cfap43	3.64355	3.76406	4.03253	3.99874	3.9678	4.02315	5.04153	4.96532	4.68335	4.81405	4.66809	4.62185
Cfap97	4.962	5.034	5.12773	5.02564	4.95559	4.98537	2.74128	2.93436	3.17745	2.9133	3.0854	3.06328
Cfb	-1.59399	-0.717065	-0.2424	-0.648405	0.697101	0.174729	4.73761	5.02531	4.51504	4.75196	4.59844	4.53022
Cfdp1	6.15054	6.13914	6.08461	6.10915	6.15882	6.12048	5.50322	5.42049	5.45029	5.32122	5.77877	5.69189
Cfh	5.24922	5.35312	4.65086	4.61141	4.49242	4.54347	3.86539	3.74829	3.25904	3.21454	3.17745	3.22007
Cflar	7.02573	7.30768	7.29138	7.30063	7.67731	7.39965	10.7105	10.734	10.6783	10.6553	10.4963	10.526
Cgnl1	5.31618	5.7084	5.30113	5.25367	5.31386	5.45224	3.82442	3.59003	3.28849	3.50724	3.63253	3.75599
Cgrrf1	4.77472	4.72192	4.51249	4.52495	4.60399	4.58159	3.60011	3.51272	3.48779	3.59743	3.67375	3.57217
Ch25h	2.61192	2.72982	2.95198	3.07718	3.63278	3.06722	7.19515	7.0803	6.93409	7.00266	7.80232	7.68606
Chac2	2.46228	2.51267	2.58594	2.57546	2.45075	2.49666	3.19135	3.03609	3.38251	2.90245	3.62787	3.44413
Chaf1a	5.4672	5.68909	5.80031	5.93613	5.62729	5.62084	3.23368	3.28369	2.93835	2.60079	2.68051	2.68694
Chaf1b	5.21688	4.9199	5.02006	5.22864	4.96258	5.02209	1.71662	1.90104	1.70352	1.42246	1.49363	1.65837
Chchd1	5.28085	4.85207	5.00455	5.02886	4.80806	4.87162	4.40244	4.36659	4.51504	4.50545	4.78348	4.75464
Chchd3	6.13331	5.92335	6.03014	5.93613	6.03985	5.99898	5.29243	5.17777	5.17877	5.3151	5.46456	5.39736
Chchd4	4.124	3.76406	3.99772	4.05362	3.90383	3.93529	3.42241	3.26286	3.34563	3.29139	3.60911	3.49672
Chchd5	3.40191	3.59452	3.21029	3.33866	3.15958	3.57143	1.73638	1.56896	1.89435	1.36039	1.93151	1.96871
Chchd7	3.71145	3.46426	3.32082	3.4146	3.33153	3.35146	2.68137	2.52589	2.55798	2.39949	2.9125	2.76405
Chd1l	4.07329	4.10736	4.03253	4.08495	3.91108	4.06101	2.25781	2.41696	2.12945	2.33642	2.67149	2.28505
Chd3	5.83761	5.99979	5.96455	6.0008	6.09341	6.17904	4.63869	4.71608	4.74128	4.6356	4.63832	4.63364
Chd4	8.66608	8.85757	8.86069	8.82507	8.65764	8.67619	8.05745	8.14274	8.29046	8.18085	7.97464	7.99708
Chd6	5.48477	5.91921	5.84452	5.96167	5.73538	5.76925	4.93652	5.1268	5.09237	5.03871	4.32706	4.28692
Chd9	6.1796	6.44664	6.4662	6.3609	6.09659	6.25993	5.51899	5.45993	5.34913	5.3966	5.69893	5.70312
Chek1	4.00457	4.0429	4.19842	4.22372	3.9678	4.0979	0.318071	0.714161	0.56602	0.735243	0.236721	0.47395
Chek2	5.82233	5.7052	5.56825	5.52324	5.29459	5.43792	1.5254	1.2681	1.18269	1.11939	1.80529	1.68128
Chid1	5.41317	5.45762	5.37683	5.45653	5.437	5.27029	4.61486	4.57531	4.52332	4.42814	4.46912	4.34185
Chka	4.14871	4.35618	4.27148	4.19529	4.062	4.24036	2.46152	2.56045	2.44049	2.43003	2.04756	2.12722
Chkb	4.931	4.60314	4.41618	4.7721	4.61291	4.54347	3.62682	3.71032	3.20859	3.28305	3.44948	3.47723
Chml	5.63045	5.95738	5.73605	5.83748	5.50326	5.65425	3.28825	3.34445	3.07979	3.14262	3.26996	3.25864
Chmp3	7.27385	7.27459	7.17632	7.20762	7.20268	7.27813	6.19448	6.07321	6.14898	6.12581	6.36426	6.35837
Chmp4b	7.4699	7.4697	7.39422	7.45038	7.52084	7.52157	8.71436	8.88909	8.54622	8.51627	8.52705	8.40587
Chmp6	5.71559	5.653	5.59826	5.70462	5.51044	5.5924	4.60415	4.74641	4.76591	4.54085	4.68611	4.70522
Chmp7	6.04264	5.96543	6.06044	6.17323	6.11397	6.09537	5.25524	5.36292	5.43282	5.36929	5.46977	5.50075
Chn2	5.58954	5.75403	5.65397	5.53463	5.44451	5.61379	3.29493	3.20942	2.87507	3.17001	2.9651	3.07197
Chp1	6.46573	6.57142	6.50321	6.45863	6.50146	6.52816	5.45035	5.38959	5.38364	5.13453	5.39916	5.44162
Chpf2	6.55807	6.74821	6.74861	6.86278	6.81048	6.80842	6.07538	6.03071	6.03634	5.97737	6.048	5.85813
Chst11	4.84896	4.9661	5.1061	5.20744	5.0798	4.90207	4.14219	4.19024	4.16956	4.25987	3.98161	3.919
Chst12	5.09251	4.9661	5.03349	5.07172	5.02071	4.97218	2.24407	2.10209	2.19311	2.21892	2.04756	2.07629
Chst3	3.19925	3.44136	3.6143	3.62106	3.25383	3.12397	-0.253836	0.203967	-0.677905	0.0620536	0.135438	0.3073
Chsy1	4.59584	4.83752	4.72841	4.66629	4.39754	4.58159	2.3115	2.1708	2.21372	2.2363	2.23059	2.12722
Chtf18	4.66254	4.72825	4.67799	4.83426	4.65238	4.76352	1.69658	1.75949	1.64402	1.72296	1.75496	1.94998
Chtf8	6.95886	7.1119	7.09402	7.18828	7.06403	6.99328	6.3193	6.33012	6.31078	6.34696	6.47205	6.51317
Churc1	3.83228	3.81246	3.60919	3.64227	3.57918	3.6618	2.47335	2.4357	2.99898	2.6918	2.92013	2.84741
Ciao1	5.93313	5.66458	5.75702	5.81617	5.8283	5.86153	4.85525	4.80162	4.88955	4.72758	4.92678	4.88118
Ciapin1	4.02607	4.00696	4.02102	4.17214	3.9183	3.87988	4.6255	4.62105	4.69072	4.60247	4.47949	4.21419
Cib1	5.11525	4.9661	4.76797	5.01916	4.87632	4.92734	4.05044	4.12824	3.94761	3.89426	4.24738	4.12095
Cic	6.84783	6.82762	7.11448	7.00347	6.75112	6.78536	5.85243	5.6624	6.05645	5.88533	5.62379	5.54512
Cinp	4.61369	4.45477	4.48203	4.57215	4.37675	4.45145	3.16971	3.06044	3.21883	3.06692	3.68723	3.17237
Cipc	5.55113	5.96275	5.57483	5.62159	5.64696	5.71751	2.94185	3.15393	3.02253	2.72912	3.33422	3.41027
Cirh1a	3.921	3.74549	3.68894	3.79027	3.76669	3.69963	2.62947	2.7669	2.60555	2.66638	2.68051	2.68694
Cisd1	3.92672	3.8065	3.954	4.18954	3.99535	3.7208	2.93332	2.88067	2.90072	2.9133	3.16465	3.04574
Cisd2	6.04921	5.96275	5.89374	5.89341	5.79538	5.85196	4.94928	4.97175	5.05002	4.97543	5.21594	5.14071
Cit	5.1766	5.51906	5.59179	5.63117	4.51639	4.70628	2.85412	2.41696	2.91337	2.93475	2.27889	2.56911
Ckap2	5.80223	5.82799	5.68834	5.68839	5.11161	5.32145	1.33113	1.84607	1.44921	1.26199	2.07518	2.02351
Ckap2l	5.97794	5.93569	5.89584	5.8503	5.206	5.22098	4.91284	4.82668	4.75189	4.58222	3.82372	3.56603
Ckap4	3.96617	4.18294	4.47361	4.45952	4.00893	4.1881	2.05241	1.92776	2.25408	2.01247	1.3875	1.61145
Ckap5	8.13192	8.37456	8.31622	8.37166	7.83427	7.89	6.9196	6.95196	7.01558	6.93308	6.76797	6.80666
Ckb	8.09395	7.82191	7.74934	7.78061	8.04583	7.87088	7.04475	6.76459	6.74438	6.85295	7.07411	6.92231
Cklf	4.25264	4.06804	4.05151	4.24884	4.20453	4.17281	3.40399	3.50387	3.47077	3.49285	3.38475	3.73425
Cks1b	5.57867	5.26239	5.20606	5.16263	4.92009	4.91131	3.2056	3.17638	3.28849	3.17001	3.16465	3.26624
Cks2	3.72466	3.81246	3.27633	3.44872	3.09739	3.25314	2.00432	1.63531	1.67408	1.67278	1.93151	1.58741
Clasp2	7.21775	7.41344	7.31278	7.31193	7.26342	7.38605	6.68804	6.66687	6.79142	6.76885	6.7152	6.76372
Clcc1	5.98069	5.99456	6.02439	6.05639	5.83784	6.03641	4.52681	4.41932	4.52744	4.48741	4.78139	4.75733
Clcn3	6.11713	6.49471	6.5039	6.42658	6.17397	6.39945	4.99512	5.07694	5.05288	5.20243	5.03795	5.03355
Clcn4-2	6.75675	6.84881	6.79778	6.77282	6.77615	6.72179	5.34648	5.37753	5.53462	5.35742	5.5823	5.62259
Clcn6	4.07329	4.42784	4.52884	4.43784	4.44326	4.38003	5.33194	5.41578	5.50566	5.43286	5.27963	5.42984
Clcn7	7.71993	7.93142	7.93278	7.95564	8.0524	8.03125	9.11042	9.17664	9.15424	9.13504	9.16199	9.16851
Cldnd1	3.73122	3.90464	3.63962	3.89297	3.6929	3.52402	5.38612	5.31566	5.43282	5.45901	5.47367	5.50717
Clec2d	4.42434	4.21929	4.43075	4.39848	4.94503	4.71949	6.58008	7.11849	6.49465	6.69141	6.57113	6.48579
Clec4a1	3.94376	3.7517	3.59373	3.16776	4.062	3.96665	6.09943	5.95966	6.00712	6.00932	6.39745	6.2799
Clec4e	6.63439	6.52497	6.38322	6.39004	7.33995	6.85526	11.125	11.0944	10.8448	10.8356	10.6967	10.7068
Clec4n	4.07329	3.88214	3.14108	3.02644	3.41549	3.37168	2.82673	2.81062	2.35029	2.45993	2.44684	2.7094
Clec7a	6.90405	6.42054	5.77655	5.8021	6.26448	6.02794	3.62152	3.75576	3.58592	3.45623	3.44948	3.55368
Clic1	8.59213	8.23561	8.21251	8.20771	8.20545	8.15262	7.47132	7.49189	7.29122	7.31331	7.65857	7.65892
Clic4	8.99004	9.03312	9.2133	9.16129	9.37977	9.17934	11.7099	11.7083	11.7056	11.6955	11.4565	11.5076
Clic5	2.81077	2.61172	2.68652	2.62745	2.84827	2.75457	6.72313	6.76366	6.90903	6.78223	7.02981	6.97133
Clint1	6.8127	6.91264	6.91177	6.84368	6.78703	6.80098	7.63491	7.63252	7.59846	7.52348	7.55053	7.56161
Clip1	7.33702	7.51015	7.60132	7.59912	7.46405	7.47208	6.50718	6.54705	6.58246	6.43897	6.92275	6.91146
Clk2	3.80767	4.14092	3.83195	3.91754	3.75062	3.75713	3.14774	3.20942	3.16692	3.03748	3.17745	3.02798
Cln6	6.05184	6.36686	6.41141	6.26089	6.31728	6.38626	4.08168	4.12824	4.25159	4.10763	4.45605	4.31647
Cln8	7.89477	7.91108	7.97092	7.98646	7.88624	7.93769	6.50141	6.44671	6.73282	6.73715	7.14096	7.1306
Clns1a	5.5732	5.36331	5.38882	5.53349	5.28625	5.36076	4.33275	4.38598	4.23151	4.45065	4.51773	4.53337
Clock	6.0479	6.2399	6.13975	6.16519	5.94768	6.05737	5.23281	5.26417	5.24033	5.11822	5.04844	4.98836
Clpb	4.85497	5.03655	4.78848	4.82687	4.6437	4.70096	3.78226	3.78528	4.01961	3.99981	3.81146	3.87994
Clpp	3.83228	3.58758	3.78281	3.72812	3.65885	3.67813	2.17334	2.10209	2.60555	2.27045	2.72477	2.50637
Clpx	5.40908	5.62786	5.5118	5.45533	5.49121	5.60099	4.40244	4.47019	4.51918	4.47282	4.53274	4.6627
Clspn	5.69226	5.87432	6.11831	6.06584	5.62067	5.66522	1.10657	1.49942	1.37795	1.56685	1.83789	1.51277
Clstn1	4.6998	4.75944	5.02006	5.10877	4.85768	4.8951	3.88322	3.97656	4.20602	4.28514	3.72694	3.81412
Clta	8.79843	8.72222	8.52264	8.50185	8.60357	8.65554	7.68852	7.67503	7.55672	7.52657	7.73413	7.65747
Cltb	5.10013	5.00566	4.8418	5.06388	4.9868	4.93416	4.16059	4.05136	3.98406	4.19911	4.37783	4.43574
Cltc	11.0144	11.2218	11.1581	11.091	10.9175	11.0068	10.5161	10.5035	10.6233	10.5408	10.3286	10.3383
Cluh	6.02673	6.2542	6.47817	6.44057	6.26731	6.32188	4.61486	4.64137	4.69805	4.70279	4.93622	4.82573
Cmah	4.02072	4.39245	4.00553	3.91754	3.82926	4.0401	0.419354	0.369026	0.500432	0.46731	0.186968	-0.263015
Cmas	6.31999	6.35975	6.26132	6.30413	6.29112	6.34508	3.98998	4.05742	4.00195	3.97413	3.98889	3.88981
Cmc1	3.66426	3.57361	3.48622	3.39973	3.28764	3.53602	2.5197	2.61078	2.87507	2.75347	2.80116	2.86752
Cmc2	4.2435	3.8184	3.86666	3.86436	3.77466	3.67813	1.84959	1.42636	1.67408	1.92942	1.82168	1.8725
Cmpk2	7.0244	7.15007	7.15892	7.10323	8.11456	7.36434	11.988	11.9624	11.9762	11.9638	12.4535	12.5194
Cmtm3	6.69687	6.65175	6.73752	6.63409	6.82495	6.71653	5.92634	6.03532	6.0086	6.12465	6.28371	6.23029
Cmtm4	6.04132	6.43606	6.558	6.49523	6.38653	6.40355	3.26122	3.27331	3.30779	3.24921	3.32849	3.37559
Cmtm6	7.46745	7.64153	7.71135	7.69411	7.67518	7.66539	8.85561	8.86855	8.89962	8.78767	8.81127	8.79021
Cmtr1	2.77313	3.13379	3.08322	3.34902	3.20747	3.31014	4.14219	4.06345	3.91652	4.09815	4.0837	3.70661
Cmtr2	4.41622	4.52905	4.4423	4.46429	4.34498	4.53453	3.01649	2.97335	2.88795	2.77741	3.10562	3.0892
Cnbp	7.58026	7.34312	7.43455	7.50294	7.35199	7.37106	6.78612	6.70598	6.68381	6.62285	6.77377	6.85088
Cnih1	6.70938	6.49841	6.43546	6.44903	6.18298	6.27164	5.1132	5.07993	5.13621	5.04119	5.21749	5.17943
Cnn2	4.1438	3.8878	4.22875	4.22372	4.27365	4.16896	4.98276	5.13542	4.85389	4.80825	4.23825	4.14997
Cnn3	-0.661101	-0.251402	0.0267866	-0.105263	0.48029	0.0464054	4.47482	4.73133	4.7694	4.87635	3.97796	4.26055
Cnnm2	4.03669	4.1122	3.92547	4.04409	3.81387	3.94432	-0.253836	-0.316865	-0.170945	-0.503544	-0.219657	0.0501425
Cnnm3	4.95921	5.09397	5.27391	5.0385	5.15501	5.27388	1.90303	2.05439	1.89435	2.18352	2.04756	2.00547
Cnnm4	4.64529	4.95536	4.9016	4.80821	4.85768	4.95665	3.34084	3.34445	3.56201	3.34044	3.73562	3.56603
Cnot1	8.10314	8.25735	8.28928	8.18873	7.91447	7.97205	7.32848	7.38207	7.41262	7.3417	7.17046	7.18018
Cnot10	5.14257	5.10857	5.10428	5.25505	5.03737	4.95218	3.49961	3.43104	3.53769	3.21454	3.42822	3.49672
Cnot11	5.1766	5.33667	5.17177	5.21879	5.10214	5.20604	3.99409	4.01444	3.98406	3.72604	4.10395	4.17439
Cnot6	7.2671	7.42419	7.47624	7.46742	6.88232	7.07829	6.6753	6.71847	6.74083	6.65633	6.26659	6.32513
Cnot6l	6.98858	7.16645	7.22311	7.13314	6.72976	6.92933	5.26037	5.28499	5.40844	5.44038	5.31914	5.34274
Cnot8	5.77868	5.83679	5.79469	5.85394	5.66851	5.78064	4.66985	4.68117	4.65348	4.57541	4.95306	4.99751
Cnp	5.70564	5.69717	5.65521	5.71867	5.78949	5.77812	6.58213	6.60614	6.53309	6.59196	6.83158	6.82348
Cnpy2	5.91741	5.59539	5.61749	5.59354	5.56661	5.62225	4.27649	4.42402	4.37108	4.40142	4.44551	4.50797
Cnpy3	6.25093	6.33615	6.2325	6.26909	6.34565	6.20275	4.68264	4.51492	4.59969	4.52326	4.95863	4.8787
Cnpy4	4.83685	4.82873	4.85914	4.82315	4.87632	4.71686	2.47335	2.31944	2.49202	2.50365	2.92773	2.78535
Cnr2	5.87362	6.09702	5.91359	5.9075	5.79538	5.84715	0.979654	0.992463	1.09653	1.26199	1.45211	0.75868
Cnrip1	5.10519	5.21817	5.0823	4.92535	4.73232	5.03059	1.43153	1.46335	1.22391	1.69809	1.29659	1.51277
Cnst	4.42838	4.77173	4.73076	4.65381	4.46313	4.48278	2.62947	2.70647	2.91337	2.75347	2.31408	2.55678
Cntln	4.6762	4.67034	4.63081	4.69906	4.38197	4.61024	2.9755	2.99878	3.09098	2.92406	3.19013	3.18845
Cntrl	5.65308	5.79676	5.78451	5.91275	5.34364	5.48045	6.53424	6.6639	6.59429	6.66357	6.13912	6.0908
Cntrob	3.75715	3.91576	3.81871	3.77113	3.33153	3.6618	-0.253836	-0.0855399	-0.170945	-0.289419	-1.00207	-0.783848
Coa3	5.34853	5.03145	5.03157	5.04488	5.05383	5.00923	4.23194	4.33699	4.41179	4.35444	4.75816	4.69118
Coa4	3.90368	3.68178	3.55701	3.32822	3.48516	3.48742	2.2302	2.27851	2.03995	2.16548	2.5684	2.45414
Coa5	7.18767	7.39668	7.34967	7.36936	7.40623	7.43332	8.67458	8.67589	8.78852	8.71553	8.80471	8.84289
Coa6	3.78263	3.39444	3.27633	3.43906	3.24238	3.55383	0.91175	1.09031	0.118561	0.735243	1.19957	1.16832
Coasy	5.00051	4.84336	4.83085	4.95617	4.79244	4.91131	2.4009	2.93436	2.6516	2.6535	2.88156	2.74244
Cog1	5.33352	5.57273	5.43726	5.41891	5.4619	5.42023	4.71786	4.60872	4.61139	4.62574	4.65443	4.60098
Cog5	5.43543	5.69233	5.58268	5.5198	5.47907	5.58809	4.19314	4.11086	4.14831	4.28514	4.31553	4.28692
Cog6	5.43944	5.58498	5.5722	5.48499	5.24382	5.28281	4.48654	4.66141	4.53973	4.59911	4.53523	4.48538
Cog7	5.46523	5.63797	5.55767	5.52438	5.55508	5.64043	4.28323	4.03302	4.22645	4.11704	4.45343	4.32377
Col4a3bp	6.92207	7.29709	7.13598	7.1245	6.98293	7.13609	6.48032	6.41401	6.4638	6.48605	6.36775	6.50196
Colec12	5.0976	5.15857	4.99085	5.13894	5.28904	5.33524	3.729	3.59003	3.68519	3.59069	4.23825	4.13346
Colgalt1	8.1662	8.10539	7.98556	8.00889	8.10984	8.09499	7.04426	6.98572	7.03742	7.0071	7.37315	7.30477
Commd1	5.14748	4.98733	4.93674	5.01103	4.72411	4.93189	4.23542	4.28111	4.00195	4.10763	4.50001	4.53651
Commd10	5.20279	5.14446	5.24121	5.04648	5.15501	5.15639	4.11603	3.98294	3.89753	4.07419	4.31842	4.32377
Commd2	4.63833	4.12663	4.16743	4.23494	3.95383	4.05268	3.78701	3.60666	3.68519	3.50006	3.90675	3.93338
Commd3	6.4804	6.241	6.09745	6.03569	5.95471	6.04693	4.84391	5.07993	4.9705	4.95458	5.05018	5.16731
Commd4	5.33568	5.10857	5.07675	5.08262	5.03405	4.97879	4.30985	4.13399	4.17483	4.15866	4.52024	4.21811
Commd5	4.26625	4.01215	3.98593	3.88231	3.99535	3.87517	3.11036	2.85306	2.75365	3.01751	3.10562	3.0892
Commd6	5.04066	5.03909	4.8911	4.80068	4.80806	4.9611	3.57288	3.50387	3.34563	3.47831	3.73562	3.88981
Commd7	5.83456	5.55684	5.64525	5.53008	5.69605	5.64736	4.98069	4.99404	4.9118	4.83986	5.17824	5.14071
Commd8	6.80028	6.89378	6.75904	6.83771	6.79587	6.81644	5.23628	5.33075	5.33978	5.18911	5.47755	5.40941
Commd9	4.66939	4.53628	4.43365	4.49727	4.41294	4.52853	3.93972	4.0082	3.86533	3.77444	3.81964	3.62037
Comt	6.99881	6.78808	6.54131	6.57794	6.57861	6.48084	4.39935	4.52808	4.37566	4.41675	4.52525	4.48538
Comtd1	3.96617	3.5524	3.77826	3.85712	3.93261	3.60028	3.09513	2.75203	2.90072	2.61415	3.1123	3.21223
Copg2	6.61591	6.72706	6.65862	6.68813	6.54754	6.64286	5.68201	5.6282	5.68796	5.72988	5.90434	5.87932
Coprs	3.49733	3.34594	3.50837	3.56883	3.44576	3.65631	0.686458	1.04222	0.907057	0.918689	1.04058	1.32195
Cops3	5.99575	5.67116	5.58529	5.63435	5.37018	5.42185	4.64393	4.81957	4.52332	4.46915	4.75389	4.79194
Cops4	6.46965	6.20293	6.29676	6.29277	6.25454	6.22793	5.39547	5.36781	5.16296	5.30895	5.359	5.51675
Cops6	5.29642	5.00045	5.22792	5.11182	4.82351	5.03271	4.59876	4.51051	4.61526	4.61581	4.47691	4.4558
Coq10a	4.05772	4.07301	4.10701	3.82779	3.82158	3.91246	0.686458	1.30932	1.41402	1.22764	1.61147	1.20039
Coq10b	3.60836	3.509	3.55168	3.59952	3.66744	3.49972	4.71786	4.67724	4.82404	4.6356	4.87666	4.79719
Coq2	4.54835	4.56127	4.68287	4.75661	4.60846	4.56119	3.689	3.79982	3.90389	4.06449	4.34134	4.32377
Coq3	3.83837	3.74549	3.70342	3.72016	3.44576	3.43712	3.1329	3.01132	3.28849	3.02753	3.06488	2.90691
Coq4	3.3346	3.32107	3.04584	3.3746	2.84827	3.13978	1.90303	2.23639	2.33155	2.30381	2.19328	2.27002
Coq6	4.20632	3.9701	3.81427	3.9822	3.73436	3.74167	2.98379	2.92112	2.69622	2.51794	2.89711	2.82702
Coq7	3.98276	3.73297	3.85806	3.87874	3.75062	3.78756	3.12543	2.92112	2.98706	2.71679	3.26397	3.25101
Coq9	4.92243	4.70279	4.67064	4.75856	4.74048	4.66317	3.30158	3.24172	3.43611	3.29968	3.5562	3.72326
Coro1a	8.52978	8.12319	8.24173	8.38431	8.33373	8.32567	7.18574	7.18367	6.98518	6.99119	7.18875	7.0355
Coro1c	8.34653	8.47546	8.58472	8.53668	8.49559	8.55411	6.16743	6.09253	6.01448	5.97349	6.27629	6.20977
Coro2a	7.15024	7.24017	7.23479	7.1606	7.06809	6.98837	7.79895	7.82824	7.98799	7.99327	7.88265	7.85765
Coro7	5.90731	6.03464	6.02918	6.08068	5.84354	5.85076	5.33356	5.16098	5.40396	5.38496	5.09133	5.02463
Cotl1	9.17021	9.1279	9.07577	9.27958	9.26439	9.32777	8.2006	8.04965	7.99396	8.15023	8.35944	8.27509
Cox14	4.71972	3.96476	4.18128	4.38847	4.15653	4.40314	3.64262	3.63935	3.78497	3.79804	3.70059	3.85498
Cox17	2.76036	3.29576	3.35178	3.06466	3.04562	3.18619	3.81051	3.73322	3.50462	3.50006	3.83184	3.87994
Cox18	2.20397	2.10979	2.2601	2.53972	2.1412	2.31363	3.75346	3.90441	3.91652	3.98959	3.87568	3.66126
Cox4i1	8.7303	8.41797	8.39822	8.33271	8.40863	8.45905	7.9686	7.94318	7.83759	7.8297	8.00793	7.93055
Cox5b	4.94235	4.5997	4.39849	4.60925	4.5769	4.71949	4.00228	4.27592	4.30539	4.32631	4.01764	4.10833
Cox6b1	7.52519	7.24073	7.13331	7.14879	7.19973	7.1262	6.69879	6.78391	6.63689	6.6212	6.80245	6.78038
Cox7a2l	7.39444	7.16587	7.00334	7.09402	7.28521	7.25382	5.98431	6.00428	5.94222	5.92205	6.22714	6.14946
Cp	3.30853	3.44136	3.26986	3.29645	4.50685	3.61732	8.48754	8.63872	8.38804	8.37775	8.22992	8.24177
Cpd	9.87348	10.1489	10.2714	10.2272	10.1438	10.1634	11.2314	11.1643	11.3552	11.2847	11.2098	11.1804
Cpeb1	3.80767	3.88214	3.82755	3.66733	3.71792	3.71025	0.151421	0.0175536	-0.533516	0.407189	-0.0913331	-0.0979561
Cpeb2	5.07458	5.25585	5.41983	5.42137	4.78061	5.07032	4.41476	4.31186	4.73059	4.43192	3.99251	3.93338
Cpeb4	7.32026	7.55039	7.4937	7.42612	7.48849	7.51021	9.47863	9.53861	9.63635	9.61866	9.06311	9.09207
Cpox	3.96617	4.11703	4.16045	4.05678	3.93972	3.99735	2.12917	1.97975	2.1722	2.21892	2.15498	2.11044
Cpped1	5.06422	4.94183	4.94894	4.93053	4.66958	4.8951	3.45855	3.22027	3.35494	3.42625	3.48078	3.34723
Cpq	5.1766	5.09152	5.10973	5.01754	5.35165	5.3438	4.33923	4.52371	4.11034	4.27256	4.67036	4.79719
Cpsf1	6.38797	6.65507	6.64244	6.62825	6.54172	6.62892	5.62218	5.73038	5.71712	5.79731	5.69226	5.72395
Cpsf3	6.13579	6.21198	6.1147	6.14378	6.03985	6.04902	5.04945	4.95561	5.10069	5.06083	5.10813	5.06872
Cpsf3l	5.54928	5.43268	5.45875	5.46131	5.38588	5.41212	4.42393	4.46563	4.26152	4.28514	4.57687	4.48212
Cpsf4	3.85647	3.9594	4.04774	4.18086	4.04233	4.07752	3.11036	3.39319	3.18791	3.10527	3.38475	3.27379
Cpsf6	6.94129	7.18323	7.03086	7.13014	6.89426	7.01058	6.00584	5.94666	5.96974	6.0492	6.17146	6.17389
Cpt1a	7.57343	7.74685	7.69786	7.677	7.73666	7.82211	6.74586	6.7525	6.87709	6.98414	7.21186	7.16452
Cpt2	4.56313	4.5997	4.53424	4.55435	4.68235	4.63834	3.09513	3.02376	3.07979	3.17001	3.19643	3.27379
Cracr2b	3.92672	3.85928	3.70342	3.88231	4.11319	4.10597	0.369601	-0.316865	-0.170945	-0.503544	0.0265034	0.420511
Crat	6.76636	6.90777	6.78593	6.76123	6.72359	6.71587	4.36485	4.34197	4.00195	4.19022	4.615	4.69962
Creb1	6.89677	7.11311	7.09127	7.12638	6.95777	7.06593	6.15922	6.29976	6.16758	6.26252	5.97476	6.05289
Creb3l2	3.49733	3.7824	3.66449	3.49611	3.01903	3.10798	1.13662	1.22566	0.802088	1.08142	0.376446	0.842338
Creb5	2.97449	2.79148	3.06839	3.09576	2.60175	2.24219	4.79528	4.98135	5.32565	5.47922	4.20739	4.21419
Crebrf	7.1775	7.39121	7.12392	7.02341	7.2726	7.43252	5.46523	5.40394	5.44376	5.23738	5.59904	5.59119
Crebzf	5.0167	5.30107	5.34487	5.44692	5.13966	5.30226	4.34245	4.35679	4.37566	4.28514	4.56961	4.30546
Creg1	9.4691	9.35599	9.25586	9.27254	9.2244	9.24796	8.01763	7.99464	7.98125	7.99996	8.19358	8.15471
Creg2	4.65567	4.77479	4.55035	4.72116	4.63059	4.6659	2.88986	2.88067	2.27384	1.92942	2.3597	2.53179
Creld1	4.30193	4.17371	4.15695	4.16629	4.02906	4.1881	3.04846	3.02376	3.01081	3.16094	2.88156	3.09773
Crim1	4.4954	4.63377	4.59503	4.39599	4.74454	4.71158	6.2254	6.1304	6.1124	6.15009	6.06273	6.17489
Crip1	8.22256	8.01264	8.0884	8.12403	8.22667	8.26185	7.04822	6.98254	7.0038	6.96602	7.3735	7.34342
Crkl	5.76277	6.03973	6.20479	5.85939	5.92279	5.99898	6.58008	6.4662	6.63689	6.60456	6.26435	6.26671
Crlf3	6.14932	6.10068	6.01861	5.99339	6.03819	5.93359	7.6467	7.67552	7.77482	7.79566	8.01485	8.02477
Crls1	5.50978	5.30741	5.32004	5.26054	5.17923	5.27029	4.05438	4.09326	3.89115	3.83844	4.02827	4.1663
Crnkl1	5.4672	5.53718	5.31533	5.36122	5.19416	5.23393	4.7425	4.79438	4.77287	4.62244	4.72368	4.74923
Crot	6.81887	6.81283	6.5393	6.68354	6.51461	6.58629	3.76312	3.87038	4.02545	3.948	3.99251	4.04794
Crtap	5.21921	5.32837	5.36322	5.20031	5.34632	5.37252	3.74373	3.63125	3.83904	3.76848	3.8796	4.01226
Crtc2	2.72137	2.39046	2.70582	2.67764	2.50924	2.2126	3.1551	3.38357	3.81226	3.76848	2.87371	3.01
Crtc3	3.98276	4.21929	4.30983	4.28166	3.91108	3.87517	2.78938	2.94748	2.82236	2.6918	2.38198	2.20829
Cryl1	5.45932	5.4073	5.30904	5.37776	5.22358	5.31971	4.07004	4.168	4.24659	4.06449	4.18855	4.00774
Cryz	3.81386	3.52361	3.38209	3.29109	3.42565	3.43071	2.12917	2.2576	1.91966	1.81838	1.70281	2.17641
Cryzl1	5.0274	5.00566	4.80199	4.80068	4.70755	4.81613	4.31314	4.26023	4.32447	4.29762	4.4242	4.49833
Csad	3.45833	3.7824	3.56231	3.47734	3.84448	3.86569	2.08361	2.05439	2.15098	1.99215	2.42554	2.17641
Cse1l	7.11682	7.07766	7.05175	7.11466	6.7821	6.83476	5.67178	5.5422	5.81984	5.66076	5.79339	5.80828
Csf1	2.91813	3.07549	2.88583	2.79596	3.6929	3.06722	7.41954	7.50304	7.70557	7.78278	7.07368	7.09853
Csf1r	10.7455	10.8311	10.7685	10.7333	10.8945	10.9423	9.55417	9.44808	9.50573	9.46587	9.89272	9.87495
Csf2rb	6.35013	6.43992	6.34063	6.27997	6.46498	6.41983	7.18349	7.21384	7.12707	6.97769	6.69031	6.61257
Csf3	-1.88349	-2.30203	-1.82736	-1.52976	-1.92181	-1.67942	3.98586	3.67921	3.14563	3.01751	2.20583	1.83214
Csf3r	3.49733	3.60142	3.63962	3.53746	4.04233	3.91246	4.99307	5.37511	5.06143	5.08502	4.90963	4.86377
Csgalnact2	6.62474	6.66911	6.54332	6.52409	6.48576	6.55715	4.68519	4.57108	4.56402	4.57541	4.83285	4.82058
Csnk1e	4.91669	4.97143	4.72605	4.75077	4.86516	4.92049	3.38533	3.294	2.97503	3.36435	3.25192	3.28131
Csnk1g2	6.58818	6.5758	6.5094	6.60358	6.60119	6.57179	4.23542	4.26023	4.11034	3.99981	4.41882	4.34544
Csnk2a1	6.176	6.40089	6.47817	6.41491	6.41231	6.42306	5.43229	5.34321	5.55899	5.45715	5.65271	5.67487
Cspg4	5.33568	5.54436	5.88635	5.88364	5.8129	5.82532	3.80584	3.55618	3.74305	3.69495	4.17266	4.01226
Cspp1	4.39573	4.69313	4.74483	4.65172	4.12571	4.38998	3.36643	3.53895	3.45355	3.52856	3.22752	3.38259
Csrnp1	2.38121	2.62533	2.93572	2.77306	3.29874	2.91935	6.32012	6.32887	6.20409	6.28148	5.56414	5.41283
Csrp1	7.85854	7.58258	7.41746	7.42275	7.46713	7.347	8.57383	8.63036	8.48898	8.51092	8.5145	8.54872
Csrp2bp	5.23083	5.4073	5.51864	5.54029	5.35697	5.4283	3.33437	3.28369	3.05716	3.23198	3.59487	3.60248
Cst3	10.0845	9.84613	9.63085	9.74566	10.0561	10.0253	9.00336	8.9892	8.93108	8.92113	9.27019	9.20354
Cst7	3.01804	2.55595	2.20691	2.27216	2.50924	2.13584	5.1688	5.27201	5.26276	5.33541	4.86682	4.85624
Cstf1	5.4613	5.52634	5.41545	5.45773	5.30564	5.33181	4.02656	4.17916	4.07698	4.05472	4.27741	4.30546
Cstf2t	6.37965	6.50946	6.59664	6.57021	6.50386	6.59563	5.76613	5.79891	5.84648	5.77072	5.94513	5.88673
Ctage5	6.31454	6.36888	6.27673	6.23039	6.09977	6.13239	5.27227	5.17777	5.47184	5.3791	5.24358	5.30638
Ctbp1	7.10108	7.3161	7.30172	7.35143	7.3836	7.4285	6.2254	6.11159	6.16494	6.12931	6.39471	6.34319
Ctbp2	5.78184	5.86861	5.93929	5.9642	5.82062	5.85675	3.81051	3.87038	3.67036	3.70122	4.0318	4.08276
Ctbs	5.50978	5.52815	5.56957	5.63964	5.75767	5.83142	4.35848	4.30678	4.50671	4.62903	4.75816	4.6713
Ctc1	5.28754	5.40533	5.35255	5.38785	5.34364	5.30577	2.75103	2.39798	2.4229	2.60079	2.73346	2.77474
Ctcf	6.65005	6.73728	6.77455	6.69678	6.50266	6.54532	5.24321	5.06496	5.22772	5.25027	5.24965	5.10939
Ctdnep1	4.91092	5.01086	4.85914	4.87605	4.81966	4.88341	5.6498	5.68998	5.70443	5.66558	5.47885	5.44831
Ctdp1	5.1742	5.45572	5.36929	5.40657	5.31932	5.13683	4.02254	3.79257	3.88474	3.82127	3.95956	3.9286
Ctdsp1	5.5823	5.76943	5.68834	5.50134	5.74758	5.62225	3.74373	3.79982	3.84566	3.73218	3.87175	3.94289
Ctdsp2	6.36602	6.53853	6.43618	6.31936	6.60119	6.59348	3.11036	3.06044	2.98706	2.8126	3.07859	3.16427
Ctdspl	3.99371	4.25037	4.65335	4.57436	4.3125	4.41618	0.876561	0.714161	0.95681	1.04242	1.27294	0.882415
Ctdspl2	5.88543	6.01409	6.08368	6.10304	5.76569	5.86153	4.1273	4.15675	4.17483	4.05472	4.198	4.35259
Ctla2a	4.79364	4.74393	5.12773	5.28098	5.34899	5.37586	4.14589	4.14541	4.64592	4.56513	4.80632	4.95821
Ctnnb1	9.51234	9.61348	9.54295	9.55487	9.58478	9.64428	8.68384	8.64502	8.6272	8.59016	8.75542	8.81485
Ctnnbip1	4.68298	4.56834	4.67064	4.82315	4.67385	4.80129	2.29826	1.95399	2.15098	2.20133	2.43623	2.4273
Ctnnbl1	5.73856	5.66293	5.60212	5.63011	5.60287	5.60099	4.67754	4.86866	4.78325	4.58562	4.77719	4.84867
Ctns	5.9599	6.1332	5.93725	5.8143	5.76369	5.90728	2.72159	2.85306	2.95068	2.90245	2.90482	2.91659
Ctps	3.21804	3.34594	3.67921	3.76728	3.5235	3.58304	0.91175	0.714161	0.746592	1.04242	1.09555	1.10198
Ctr9	5.93313	6.02569	5.92186	5.97092	5.73334	5.84715	5.3238	5.21621	5.20988	5.13685	5.16385	5.08598
Ctsa	10.1721	10.1406	10.0081	9.9883	10.1552	10.1442	9.2684	9.29472	9.23128	9.22308	9.38823	9.41118
Ctsb	13.5375	13.5349	13.56	13.3979	13.5885	13.5549	12.755	12.792	12.82	12.8568	12.9094	12.9687
Ctsc	8.19347	8.25352	8.28648	8.25427	8.45308	8.32264	10.3531	10.3563	10.2521	10.2854	10.5834	10.5917
Ctsd	13.6195	13.5531	13.5339	13.5255	13.5707	13.5547	12.444	12.4307	12.4177	12.4725	12.65	12.6506
Ctsf	3.72466	3.58758	3.60919	3.56883	4.0942	3.88458	2.32461	2.56045	2.23404	2.41484	2.63485	2.78535
Ctsl	9.06949	9.00931	9.22107	9.23122	9.49506	9.49171	8.06894	8.0255	8.28529	8.23914	8.7787	8.7953
Ctso	6.51881	6.57843	6.38471	6.48587	6.58768	6.6373	5.61686	5.64238	5.69347	5.69887	5.95817	5.99466
Ctss	11.2927	11.2566	11.1421	11.1034	11.6143	11.6705	10.6665	10.6887	10.6011	10.5771	11.1357	11.1578
Cttnbp2nl	7.24608	7.45023	7.48255	7.45518	7.43794	7.48103	6.58826	6.60303	6.64545	6.61706	6.70198	6.74074
Ctu1	3.36021	3.10494	3.39404	3.33345	3.18373	3.18619	4.37118	4.4146	4.42952	4.42056	4.43223	4.53022
Cuedc2	6.81964	6.64007	6.47817	6.59871	6.60231	6.54681	5.77093	5.75856	5.62395	5.53296	5.78923	5.77141
Cul1	7.53506	7.61747	7.59292	7.69386	7.52675	7.56796	8.45697	8.52083	8.50213	8.53702	8.45696	8.45092
Cul2	5.90875	5.82652	5.75471	5.76776	5.73334	5.64874	6.65208	6.55992	6.70671	6.6212	6.6415	6.79227
Cul4a	6.52637	6.74899	6.75442	6.64884	6.57405	6.71257	5.72097	5.76967	5.87264	5.79878	5.89759	5.98779
Cul7	4.50691	4.54704	4.54232	4.66422	4.83879	4.78127	2.15876	2.37874	2.45787	2.30381	2.55865	2.54434
Cul9	4.79364	4.77479	4.95501	5.04807	4.98336	4.93189	3.48215	3.59836	3.57002	3.52856	3.31697	3.20434
Cuta	5.4613	5.22041	5.07675	4.97469	4.95559	5.1776	3.64785	3.56471	3.54584	3.7383	3.70502	3.84488
Cux1	8.19109	8.32303	8.28106	8.30138	8.18316	8.16956	7.07272	7.07059	6.88192	6.88292	6.87298	6.89196
Cwf19l1	3.99915	3.80051	4.01329	3.84619	3.80611	3.75713	2.54234	2.49049	2.58987	2.48922	2.79287	2.84741
Cx3cl1	1.8891	1.39841	1.43798	1.04249	2.58372	1.73908	6.35009	6.28046	6.13419	6.20188	6.16666	6.18994
Cx3cr1	6.97759	6.83935	6.95928	7.05816	7.11672	6.96582	3.22671	3.20942	3.04571	2.88051	3.70059	3.4171
Cxcl1	1.86544	1.6588	2.10882	1.88765	2.83308	2.08775	7.2576	7.08327	7.24315	7.25907	6.76161	6.33509
Cxcl10	7.01704	7.02344	7.03849	7.05856	8.07073	7.15712	12.1235	12.087	12.1426	12.2079	12.3548	12.3668
Cxcl11	1.42231	1.1944	1.7106	1.64016	2.52822	1.69696	6.8073	6.84826	6.55041	6.60121	6.66668	6.75295
Cxcl14	3.41011	2.92954	3.10519	3.20245	3.24238	3.56558	2.24407	1.69873	2.15098	1.97154	2.76771	2.51914
Cxcl16	6.89604	6.46095	6.46266	6.4634	7.24704	7.01969	8.63334	8.63569	8.64034	8.6919	8.87304	8.88373
Cxcl2	4.1778	4.26783	4.32238	4.25711	5.31113	4.4451	9.67638	9.65537	9.73489	9.7554	9.01836	8.67817
Cxcl3	-0.661101	-0.717065	-0.318349	-0.351423	0.628389	-0.0944571	5.20293	4.8548	5.20474	4.99087	4.02473	3.71773
Cxcl9	3.76357	3.72034	3.70821	3.79027	4.86516	3.76735	8.47142	8.62832	8.52988	8.70113	9.31358	9.46248
Cxcr4	7.57799	7.44016	7.1802	6.99318	7.69264	7.67593	2.67114	2.47246	2.40508	2.6405	2.75922	2.54434
Cxxc1	5.15482	5.04923	5.11515	5.15083	4.9165	4.87635	4.08938	3.99562	4.03706	3.91059	3.62787	3.7827
Cyb561a3	3.9381	3.89343	3.86237	3.90706	3.9183	3.90785	3.18417	2.92112	3.10207	3.1147	3.22752	3.05453
Cyb561d1	3.9494	3.9594	4.00553	3.87874	3.98851	3.94432	3.3082	3.38357	3.37338	3.44131	3.37367	3.43742
Cyb561d2	4.42838	4.07301	3.9938	4.17214	4.13812	3.9262	3.02455	3.26286	3.20859	3.17001	3.45474	3.53494
Cyb5a	7.71993	7.57208	7.45359	7.42581	7.50655	7.49762	5.95509	5.79348	5.80294	5.90992	6.30062	6.2939
Cyb5b	7.6148	7.78865	7.73503	7.7911	7.61763	7.66539	6.62715	6.64691	6.69209	6.55347	6.67347	6.63547
Cyb5d1	2.9855	3.36229	3.36398	3.12016	3.04562	3.01675	2.24407	2.31944	1.89435	1.77146	1.68499	1.74787
Cyb5d2	3.88616	4.04796	3.85374	3.98552	3.80611	3.66726	2.43758	2.27851	2.08539	2.45993	2.30245	2.62923
Cyb5r1	6.0066	5.96141	6.08368	6.04209	5.95295	6.05425	4.34567	4.28111	4.66475	4.56168	4.77929	4.79194
Cyb5r4	6.28253	6.27702	6.09012	6.07601	6.11397	6.29566	5.7035	5.53135	5.55899	5.47922	5.72966	5.69329
Cycs	3.80767	3.8878	3.72723	3.86797	3.88922	3.99301	5.19224	5.26155	5.06427	4.94404	5.3576	5.17338
Cyhr1	5.98344	5.97609	5.88212	5.98012	6.07577	5.94825	4.28323	4.42402	4.31018	4.06935	4.55252	4.58589
Cyp20a1	5.95431	5.89835	5.93725	5.91449	5.90474	5.89801	4.78345	4.56684	4.89913	4.84837	5.08963	5.09667
Cyp27a1	3.88027	4.01215	3.80087	3.68788	4.27927	4.01888	2.2302	2.54328	2.44049	2.30381	2.7421	3.04574
Cyp4f16	4.61014	4.5145	4.45946	4.47852	4.58599	4.43232	3.21267	2.89428	2.84895	3.01751	3.30536	3.18845
Cyp4v3	7.1793	7.14417	6.9911	6.90201	7.23986	7.15857	6.35569	6.53298	6.46057	6.36583	6.513	6.52508
Cyp51	7.58976	7.60035	7.41086	7.45368	7.13696	7.23047	6.48617	6.58846	6.5382	6.52458	6.42319	6.3369
Cyth1	5.49058	5.51906	5.39032	5.49436	5.51758	5.50355	6.24795	6.20874	5.97277	6.0244	6.1834	6.08759
Cyth3	5.81463	5.90254	5.78904	5.89341	5.96867	6.02794	4.68264	4.81957	4.30058	4.34646	4.43756	4.45912
Cytip	5.41317	5.25366	4.96905	4.94084	4.70338	4.43232	2.83592	2.37874	2.36879	2.38398	3.14524	3.20434
D030056L22Rik	3.92672	4.02247	3.94996	3.9822	3.76669	3.74685	1.93759	2.00506	1.99303	2.03251	2.20583	2.1438
D10Jhu81e	5.40499	5.14918	5.08599	5.35866	5.24094	5.30577	4.62019	4.68509	4.75892	4.7459	4.68611	4.62481
D10Wsu102e	5.10266	5.1326	5.34333	5.3625	5.26377	5.16993	3.29493	3.23103	3.37338	3.31612	3.55129	3.55987
D15Ertd621e	7.13424	7.27459	7.29417	7.28115	7.09141	7.18023	6.36921	6.34135	6.62058	6.54041	6.30864	6.3151
D17Wsu92e	6.80961	7.04954	7.16634	7.12488	7.25561	7.16486	8.19927	8.279	8.19035	8.15966	8.43114	8.3979
D1Ertd622e	6.72917	6.82689	6.84316	6.89098	6.77714	6.8299	7.46022	7.50581	7.39412	7.42979	7.691	7.73237
D230025D16Rik	5.40704	5.57098	5.3708	5.44692	5.45943	5.49589	4.36167	4.60459	4.50671	4.43568	4.64525	4.71911
D2hgdh	4.00457	4.06304	4.02102	4.18376	4.20453	4.22562	1.47923	1.78893	1.78841	1.84128	1.90097	2.11044
D2Wsu81e	4.00998	4.02247	3.98987	4.00858	3.98851	4.10597	2.4496	2.4357	2.10759	2.3683	2.62554	2.88735
D3Ertd254e	4.03139	4.29363	4.09242	4.22372	4.08141	4.0979	2.96716	3.20942	2.93835	3.00742	2.77614	2.86752
D430042O09Rik	4.89932	5.11341	5.12415	5.13295	5.03405	5.05789	3.63737	3.71799	3.819	3.84978	3.74854	3.51596
D6Wsu163e	6.2623	6.21085	6.05669	6.16005	5.8283	5.97274	4.68519	4.55832	4.62299	4.76099	4.69281	4.6627
D830046C22Rik	5.78342	5.83971	5.78338	5.6512	5.77566	5.81182	2.60817	2.47246	2.03995	1.95063	2.62554	2.82702
D8Ertd738e	5.95571	5.57273	5.68226	5.68123	5.56201	5.60812	4.60951	4.60459	4.38023	4.61581	4.73454	4.64824
D8Ertd82e	2.50882	2.32525	2.98395	3.00695	2.93617	2.78505	5.16516	5.09474	5.23782	5.23738	4.37783	4.16223
D930015E06Rik	5.57138	5.78012	5.69921	5.67918	5.45943	5.61661	2.74128	2.737	2.92592	2.94536	2.88935	2.9918
Daam1	5.42535	5.44425	5.47149	5.48851	5.5152	5.4617	7.08336	7.12572	7.09965	7.04273	7.22887	7.31029
Dab2	8.68076	8.74986	8.96836	8.67655	8.64112	8.77614	6.89838	6.78025	6.66896	6.66838	6.50731	6.60436
Dad1	6.16636	5.86718	5.69197	5.67301	5.76769	5.68421	5.37985	5.30296	5.18661	5.21125	5.24965	5.27849
Dag1	6.93136	7.04512	7.26071	7.1987	6.83356	6.94122	5.31397	5.31312	5.59282	5.62821	5.44485	5.34812
Daglb	7.05478	7.11371	7.19052	7.16024	7.4585	7.3406	4.32624	4.27071	4.48143	4.54085	5.05885	5.05782
Dalrd3	3.85647	3.59452	3.71775	3.72016	3.71792	3.78756	2.86314	2.64339	2.72522	2.72912	2.95027	2.66413
Dap	5.78342	5.7068	5.6956	5.49902	5.38328	5.24311	4.67754	4.91279	4.7017	4.8874	4.28924	4.39476
Dap3	5.072	5.16325	5.09699	5.12995	5.04398	4.98974	4.17876	4.03302	4.10483	4.22111	4.17585	4.20237
Dapk1	6.25776	6.47511	6.34603	6.3609	6.41613	6.49474	4.30655	4.37146	4.08819	4.26834	4.23825	4.43574
Dapp1	4.78736	4.94996	4.73781	4.60494	4.6781	4.83324	3.49381	3.36414	3.54584	3.50724	3.58049	3.49025
Dars	7.07747	7.06835	7.00723	7.06171	7.05179	7.18833	5.83076	5.68998	5.89355	5.7737	5.92441	5.98434
Dars2	5.05902	5.1326	5.27067	5.27012	4.92726	5.10295	2.32461	2.10209	2.4229	2.74134	2.88935	2.91659
Daxx	5.44543	5.51724	5.46584	5.48968	5.90837	5.58376	9.01504	9.07442	8.89225	8.9355	8.93098	8.80267
Dazap1	5.36127	5.36534	5.17003	5.29176	5.11161	5.03059	4.56323	4.34197	4.42511	4.44692	4.60556	4.55832
Dazap2	7.95238	7.92421	7.85739	7.80551	7.86773	7.847	7.13127	7.11559	7.15399	7.1669	7.24643	7.34162
Dbf4	6.12711	6.21761	5.94336	5.90487	5.48637	5.52928	3.11791	3.1652	3.01081	2.98703	3.30536	3.35437
Dbi	6.92993	6.75983	6.62607	6.59	6.5729	6.58917	5.97186	6.07321	6.16758	6.24438	6.02959	6.18494
Dbnl	6.25093	6.241	6.17394	6.1899	6.3077	6.19331	8.00495	8.09787	8.01613	7.98269	8.02086	7.9642
Dbp	4.68636	4.62024	4.27148	4.37333	4.88371	4.95218	0.765529	0.369026	0.0283634	1.04242	1.01229	1.16832
Dbr1	4.04724	3.91021	4.08138	3.99215	3.90383	3.95776	3.16971	2.88067	3.12402	2.99726	3.15174	3.22007
Dcaf10	4.95361	5.27108	5.30746	5.31837	5.17019	5.115	4.31971	4.22835	4.27138	4.26834	4.14361	4.19443
Dcaf11	6.32542	6.29629	6.36967	6.30213	6.22866	6.34081	5.56116	5.6282	5.50357	5.59995	5.65042	5.57294
Dcaf13	5.2942	5.2069	5.11154	5.13595	5.04398	5.00276	5.83649	5.86261	5.74571	5.74969	5.64237	5.556
Dcaf17	4.8277	4.89203	5.0162	4.98469	4.6653	4.85256	3.17696	3.19849	3.31734	3.34044	3.23977	3.4034
Dcaf4	3.48186	3.18064	3.18987	3.35417	3.35299	3.38501	1.16607	1.56896	1.14026	1.11939	1.31986	1.72601
Dcaf5	5.35066	5.52088	5.51864	5.5198	5.60287	5.66658	4.18956	4.51051	4.10483	4.03002	4.38612	4.38782
Dcaf6	4.71311	4.805	4.86987	4.66422	4.7364	4.8112	4.03456	3.91112	3.77113	3.96894	4.11397	4.17439
Dcaf7	8.04609	8.31963	8.51326	8.4988	8.39931	8.48616	7.19916	7.10684	7.25314	7.20713	7.32256	7.302
Dcaf8	6.64919	6.68137	6.58496	6.57021	6.62894	6.60634	4.99101	5.00035	5.184	5.0922	5.11978	5.1345
Dcbld2	5.0274	5.31163	5.36777	5.38785	5.58712	5.37586	8.24288	8.33216	8.42303	8.37015	7.97189	7.95454
Dck	6.72753	6.74119	6.94311	6.86459	6.79685	6.83658	7.77467	7.6095	7.66686	7.66337	8.03169	8.06586
Dclre1a	4.30633	4.42005	4.52884	4.60061	4.27927	4.29433	3.23368	3.19849	3.01081	2.82414	3.07175	3.30362
Dclre1b	4.1536	4.00696	4.21871	4.16336	3.78259	4.0485	3.14034	2.78162	2.93835	3.06692	2.88156	2.80633
Dcp1a	4.98138	5.10857	5.20945	5.07172	4.89837	4.95665	6.03406	6.08364	6.27935	6.27414	5.96833	5.98319
Dcp2	6.42788	6.72943	6.88026	6.87985	6.82591	6.80098	8.23161	8.25018	8.27369	8.2155	8.2556	8.33272
Dcps	5.15725	4.79901	4.65831	4.69297	4.66958	4.49512	3.45855	3.294	3.24909	3.30793	3.57567	3.38956
Dctn5	5.79442	5.56746	5.559	5.49669	5.62288	5.51874	4.83477	4.94584	4.98556	4.83417	4.97338	4.90812
Dctn6	4.98413	5.19782	4.94894	4.98801	4.80027	4.95665	4.23888	4.09915	4.17483	4.3344	4.34985	4.37383
Dctpp1	4.55576	4.14565	4.18472	4.42811	4.19268	4.18429	2.75103	2.72182	2.80888	2.92406	3.09217	3.17237
Dcun1d2	4.92815	4.96877	5.03539	5.04488	4.8158	4.83081	4.20382	4.19024	4.35262	4.34245	4.50763	4.57064
Dcun1d3	3.99371	4.13617	4.21535	4.11561	4.22794	4.05685	5.77332	5.80973	5.55091	5.60331	4.97521	4.9298
Dcxr	5.54184	5.28829	5.03539	5.07796	5.51282	5.4851	4.63079	4.77244	4.41624	4.52326	4.64985	4.73835
Ddah2	3.80767	3.29576	3.42348	3.65485	3.74251	3.64528	1.16607	1.30932	1.30299	1.26199	1.57325	1.48701
Ddb1	9.30626	9.36439	9.35747	9.37059	9.27953	9.30385	8.53997	8.4672	8.51049	8.45123	8.52705	8.48161
Ddhd1	4.22503	4.26783	4.33173	4.22372	4.3234	4.48278	5.37197	5.41342	5.86777	5.83488	5.46064	5.47477
Ddhd2	5.96964	6.1533	6.13798	6.16226	6.01651	6.12843	4.18237	3.89766	4.30539	4.21235	4.16304	4.38433
Ddi2	7.31754	7.61449	7.51847	7.47039	7.47571	7.52082	4.9514	4.76134	4.72342	4.6356	4.93622	4.95116
Ddias	4.63483	4.65715	4.57941	4.56105	4.2395	4.26219	1.35689	2.12536	1.18269	1.15638	1.70281	1.85246
Ddost	8.06309	7.9716	7.82217	7.8095	7.81072	7.77258	7.27881	7.18851	7.06533	7.05809	7.19427	7.12017
Ddrgk1	5.75474	5.58323	5.61111	5.7026	5.73742	5.69495	4.96193	4.93271	4.94299	4.79071	5.13133	5.00661
Ddx10	4.64875	4.77784	4.83304	4.69703	4.67385	4.73518	5.91663	5.84695	5.82487	5.85752	5.59427	5.57905
Ddx11	4.13887	4.15036	4.41031	4.40346	4.08782	4.08162	2.02053	2.14826	2.06285	1.90788	1.66696	1.68128
Ddx19a	4.62782	4.51084	4.58984	4.6889	4.24525	4.4291	3.69406	3.10794	3.64022	3.84412	3.6232	3.59647
Ddx20	4.77789	4.97143	4.80423	4.8544	4.6437	4.81613	3.4704	3.49496	3.47077	3.1969	3.44948	3.36855
Ddx24	6.67748	6.69273	6.82397	6.79383	6.9061	6.79663	7.75694	7.75133	7.77699	7.73429	7.77627	7.69241
Ddx27	5.06422	5.03655	5.05246	5.16702	4.92368	4.97659	4.39314	4.34692	4.22645	4.28096	4.22906	4.38084
Ddx31	4.78421	4.87788	4.69499	4.8361	4.76469	4.68219	3.04054	2.94748	2.91337	2.96634	3.17106	3.11466
Ddx41	5.90875	5.80724	5.79582	5.92665	5.94768	5.88047	5.23107	5.28499	5.18661	5.23306	5.38681	5.35704
Ddx50	4.78105	4.75015	4.82424	4.695	4.74454	4.70096	4.08938	4.08735	3.91652	3.78629	3.98526	3.9803
Ddx51	4.11901	4.10251	4.16045	4.32691	3.93261	4.10194	3.43456	3.26286	3.47931	3.68232	3.79079	3.81412
Ddx52	5.57503	5.76175	5.51864	5.61409	5.57576	5.56339	4.94079	5.07694	4.7798	4.89836	5.03092	5.07737
Ddx55	3.3346	3.3377	3.46372	3.39474	3.12259	3.35823	1.97134	2.41696	1.94453	2.10999	1.96141	2.11044
Ddx56	5.36549	5.32629	5.3387	5.50945	5.33558	5.28636	4.51256	4.37632	4.40284	4.48741	4.63137	4.54902
Ddx58	6.54044	6.72864	6.58822	6.34611	7.00343	6.82135	10.0707	10.0633	10.0752	10.0965	10.2045	10.1971
Ddx59	3.41826	3.49424	3.30192	3.36442	3.1717	3.35146	2.18776	2.45419	2.03995	2.28723	2.19328	2.22397
Ddx60	4.70314	4.68015	4.74015	4.74096	5.50326	5.17952	8.48608	8.57492	8.60348	8.63345	8.7998	8.80869
Decr1	5.35915	5.22712	5.15957	5.20174	5.08942	5.24128	3.81051	3.71032	3.76417	3.90517	3.94467	4.07413
Decr2	5.36338	5.27756	5.18214	5.15231	5.34899	5.31276	3.80584	3.82135	3.7288	3.75045	4.00692	3.87994
Dedd2	3.91525	3.69475	3.39404	3.65485	3.94679	3.69963	1.3822	1.75949	1.0049	1.29554	1.06832	0.75868
Def6	5.32053	5.21367	5.15607	5.24814	5.03072	5.20416	2.00432	2.193	2.03995	1.74742	2.21826	1.58741
Def8	5.42333	5.50625	5.45019	5.72465	5.5294	5.62647	3.31479	3.37389	3.4006	3.45623	3.68275	3.49672
Degs1	8.54126	8.49436	8.54609	8.46809	8.55609	8.56494	7.61469	7.60278	7.72455	7.67577	7.74787	7.77723
Dek	7.6148	7.68686	7.62242	7.63686	7.38165	7.54995	6.68487	6.62769	6.58839	6.56642	6.81684	6.95615
Dennd1a	5.80689	5.78468	5.88318	5.83748	5.72924	5.76544	6.84704	6.85871	7.06604	7.19994	6.73156	6.71808
Dennd1b	6.9342	7.19354	7.02799	6.98199	6.99918	7.08136	8.08276	8.0734	8.16478	8.02581	8.13779	8.17123
Dennd2c	4.75555	4.86933	5.07304	5.07015	4.50206	4.66043	0.765529	1.04222	0.688877	0.68549	0.923934	0.921409
Dennd4a	4.68298	4.82578	4.95501	4.90969	4.68235	4.67135	5.74921	5.75109	5.74571	5.85049	4.46912	4.5239
Dennd4c	8.61181	8.90908	8.7956	8.76613	8.49589	8.70686	6.04896	6.01054	6.11924	6.09041	6.11771	6.25149
Dennd5a	8.14395	8.3535	8.33609	8.32683	8.35614	8.35411	7.44266	7.49021	7.46729	7.49848	7.60719	7.56815
Dennd5b	3.15115	3.5595	3.41764	3.16776	2.89289	2.77496	-0.105737	0.0175536	-0.83837	0.138002	-0.36052	0.118855
Dennd6a	7.39289	7.58737	7.45323	7.42306	7.38621	7.50336	6.4552	6.45362	6.50619	6.42577	6.7097	6.78436
Denr	5.30962	5.19326	5.13665	5.10419	5.25526	5.25586	7.09441	7.15852	7.07029	7.00076	6.89251	6.86658
Depdc1a	3.41011	3.36229	3.37004	3.19673	2.89289	2.94657	-0.0370245	-0.5925	-3.34087	-0.289419	-0.0312121	-0.178126
Depdc1b	4.35809	4.4961	4.54768	4.61999	4.00893	4.10597	-0.253836	-1.6705	-0.533516	-0.193203	-0.436469	0.575234
Depdc5	5.18618	5.42297	5.37984	5.28503	5.13966	5.26309	3.04054	3.25233	3.20859	3.30793	3.27592	3.19642
Depdc7	3.505	3.52361	3.4293	3.4342	3.39496	3.23853	-0.819433	0.113769	-1.4664	-0.623838	-0.787941	-1.84798
Deptor	3.86246	3.8878	3.65955	3.81664	3.25383	3.39822	0.840492	0.585837	1.18269	1.00235	0.0265034	0.66987
Dera	5.49637	5.41516	5.29477	5.36378	5.20895	5.39246	4.48945	4.48375	4.51088	4.64213	4.64985	4.67701
Derl1	7.24264	7.2583	7.27209	7.26312	7.21665	7.21889	6.36762	6.40572	6.17811	6.16037	6.4465	6.38215
Desi1	3.58683	3.58758	3.88794	3.73998	3.55161	3.78253	2.4496	2.39798	2.87507	2.67915	2.3597	2.55678
Desi2	6.0906	6.10797	6.03682	6.04926	5.9756	5.96942	4.76913	4.72372	4.67222	4.66798	4.80013	4.95351
Det1	3.5353	3.60829	3.68894	3.59952	3.30976	3.43071	2.4009	2.35924	2.35029	2.50365	2.73346	2.55678
Dffa	4.87288	4.92266	5.0026	4.94256	4.59502	4.72736	3.47629	3.56471	3.44485	3.38788	3.51142	3.39649
Dfna5	3.39366	3.06554	3.39998	3.29109	3.09739	2.86331	1.93759	1.87382	1.84235	2.12872	3.05798	3.18845
Dgat1	3.63658	3.72034	3.55168	3.82408	3.78259	3.76225	2.68137	2.54328	2.86207	2.98703	2.92013	3.03689
Dgat2	-0.965956	0.38247	-0.573606	-0.492286	0.128818	-0.335465	3.93117	4.04527	4.09376	3.88327	3.42286	3.25101
Dgcr2	5.68889	5.95738	6.03014	6.05005	5.90292	5.85076	4.80701	4.95885	4.99452	4.81694	4.96971	5.04242
Dgcr6	3.75071	3.27863	3.28918	3.57766	3.32069	3.58304	1.97134	1.81778	1.70352	1.67278	2.15498	1.76941
Dgcr8	5.26286	5.27756	5.56957	5.59354	5.13037	5.2154	2.77988	3.06044	2.98706	2.83559	2.95027	3.01
Dgkd	8.19525	8.38059	8.56355	8.57152	8.37265	8.36991	6.40592	6.49664	6.44649	6.39127	6.51489	6.44623
Dgke	3.98824	4.09274	4.11063	4.1307	3.91108	3.85615	3.30158	3.38357	3.77113	3.50724	3.35126	3.34723
Dgkh	3.68467	3.7824	4.11786	3.92448	4.02906	3.73648	6.37158	6.35863	6.38988	6.36978	6.48754	6.43952
Dgkz	7.48113	7.50095	7.58935	7.73986	7.50236	7.54142	4.577	4.64137	4.4383	4.59238	4.98435	4.82573
Dguok	4.36654	4.37242	4.04774	4.17505	4.28486	4.39328	3.02455	3.01132	3.21883	3.17903	3.31697	3.22007
Dhcr24	7.216	7.35235	7.37137	7.29662	7.14543	7.23093	4.5353	4.54544	4.48568	4.48013	4.63369	4.60698
Dhcr7	4.66597	4.48867	4.63081	4.50656	4.45323	4.41942	1.27818	1.69873	1.99303	1.59407	1.68499	1.70382
Dhdds	5.25833	5.31583	5.27067	5.25642	5.25526	5.20604	3.89206	3.84257	3.91652	3.74438	4.05278	4.08276
Dhdh	4.65567	4.42395	4.60277	4.62852	4.70755	4.77369	3.09513	3.35433	3.43611	3.34846	3.53647	3.69541
Dhfr	5.61635	5.61428	5.6047	5.68123	5.54812	5.57797	3.62682	3.55618	3.60164	3.40335	3.63253	3.70102
Dhodh	3.51264	3.44136	3.59373	3.41953	3.60623	3.69428	1.35689	1.2681	1.41402	1.77146	2.03356	1.74787
Dhrs1	5.85722	5.77402	5.827	5.71567	5.85486	5.80191	4.7253	4.74641	4.69072	4.64864	4.97887	5.05563
Dhrs3	8.75243	8.71786	8.66055	8.56112	8.66248	8.65863	6.09178	6.23839	6.22074	6.23792	6.60171	6.69646
Dhrs4	4.35809	4.03782	4.01329	4.04409	3.79831	3.93075	2.96716	3.07246	3.18791	2.98703	3.22136	3.01
Dhrs7	5.56772	5.56039	5.4897	5.54029	5.33827	5.3875	3.85186	3.6634	3.96595	3.83274	3.85193	4.03021
Dhrs7b	4.92815	4.68015	4.75181	4.80633	4.78456	4.72212	3.25439	2.92112	3.19829	3.41865	3.48593	3.65549
Dhrs9	5.29862	5.17486	5.51043	5.39911	5.06363	4.97439	3.37906	3.37389	3.75716	3.70122	3.6464	3.68977
Dhx16	5.73856	5.85568	5.80255	5.91362	5.87909	5.80067	4.91066	4.99088	5.01815	4.92003	4.98252	4.85875
Dhx29	4.8277	4.84336	4.93265	4.94256	4.42312	4.59885	4.13848	4.21214	4.33391	4.19911	4.11063	4.20632
Dhx32	5.56772	5.57273	5.57876	5.51175	5.45447	5.40559	3.21971	3.36414	3.45355	3.0766	3.10562	3.23562
Dhx33	4.55206	4.82873	4.92031	4.93742	4.83879	4.78127	3.68392	3.87725	4.03706	3.74438	4.12722	4.0611
Dhx34	4.7263	4.75325	4.78621	4.91144	4.88002	4.78127	3.73883	3.95074	3.65537	3.82701	3.92962	3.85498
Dhx36	6.51025	6.69192	6.62226	6.54227	6.47724	6.54012	5.8871	5.93354	5.92044	5.89083	5.94794	5.93398
Dhx40	6.13455	6.13081	5.86183	5.79074	6.01819	5.98592	5.39547	5.39917	5.49307	5.3594	5.47367	5.44162
Dhx57	4.74262	4.96342	4.89531	5.01754	4.95909	4.89044	4.23542	4.25497	4.15365	4.32631	3.99613	3.8996
Dhx58	5.01402	4.98469	5.20606	4.98801	5.4495	5.23577	8.41639	8.43759	8.35508	8.39937	8.52361	8.48467
Dhx9	7.27834	7.26539	7.42476	7.40424	6.61013	6.7316	6.64752	6.52753	6.8169	6.84377	6.14239	6.20187
Diablo	4.90223	4.86647	4.86773	4.77978	4.90565	4.7863	4.09704	4.15675	4.26152	4.31817	4.79598	4.73288
Diap3	5.94306	5.97343	5.9795	5.90223	5.37018	5.58087	5.11885	4.86175	5.03851	5.05595	4.65214	4.59195
Dicer1	6.35013	6.74198	6.78876	6.76171	6.36821	6.49551	5.72839	5.76041	5.8791	5.72988	5.64121	5.5927
Diexf	3.28197	3.71398	3.75529	3.70007	3.39496	3.2676	2.38846	2.27851	2.29334	2.28723	2.55865	2.39995
Dip2a	5.36549	5.76943	5.80255	5.8603	5.60734	5.64597	3.70914	3.6149	3.67779	3.62409	3.63253	3.9286
Dip2b	7.01301	7.30873	7.31592	7.25419	7.11043	7.1503	5.63672	5.74547	5.96063	5.82916	5.16706	5.10728
Dip2c	4.99234	5.06928	5.31061	5.2202	5.22939	5.18143	3.94822	3.87725	4.27629	4.11234	4.02473	4.11676
Dirc2	5.30303	5.27324	4.98098	4.96462	5.2001	5.13485	6.25653	6.27786	6.40452	6.3599	5.77982	5.82509
Dis3	4.53717	4.6304	4.77484	4.81009	4.26802	4.25495	3.34084	3.15393	3.39158	3.28305	3.23366	3.20434
Dis3l	4.9508	4.7408	4.85049	4.97803	4.72411	4.71422	3.08746	3.14257	3.02253	2.95589	3.3456	3.13138
Dis3l2	5.03802	5.18868	5.0581	5.01592	4.94149	5.13288	4.41476	4.51492	4.35262	4.42435	4.23213	4.39822
Disp1	3.55761	3.69475	3.76452	3.79785	3.73436	3.77243	1.83133	1.75949	2.15098	2.10999	1.75496	1.81153
Dlgap4	4.06812	3.74549	4.08875	3.87516	4.01567	3.87044	4.68773	4.69679	4.79356	4.9254	4.615	4.5645
Dlgap5	6.28587	6.34748	6.22834	6.20851	5.67917	5.73193	3.4704	3.41224	3.33626	3.23198	3.47042	3.18845
Dmap1	4.12898	4.46237	4.21198	4.30845	4.23373	4.19946	3.57837	3.80703	3.34563	3.66958	3.65099	3.55368
Dmtf1	4.20632	4.57537	4.50148	4.44269	4.36623	4.46406	4.98895	5.016	4.96139	5.02378	4.79598	4.87126
Dmxl2	5.07715	5.20916	5.05622	5.06859	5.04398	5.16414	3.26122	3.39319	3.64781	3.36435	3.81964	3.82958
Dna2	4.51454	4.4961	4.52884	4.59191	4.36095	4.39657	0.151421	0.288856	-0.170945	-0.193203	0.0265034	0.714958
Dnaaf2	3.96617	3.68178	3.98593	4.02806	3.93972	3.64528	1.25096	0.651426	0.95681	0.278865	0.729117	1.16832
Dnaja1	4.53342	4.73454	4.62575	4.72514	4.61735	4.70096	6.24105	6.29848	6.32269	6.27519	6.10269	6.20878
Dnaja2	7.34613	7.44064	7.32648	7.33914	7.43417	7.40988	9.54947	9.52937	9.48548	9.49448	9.60656	9.67206
Dnaja3	5.75313	5.88709	5.89268	5.91012	5.78752	5.76544	5.02355	5.0284	5.03562	5.02378	5.28112	5.32649
Dnajb14	6.76237	7.02601	7.02894	7.0047	6.89883	7.11425	4.77869	4.94911	4.87668	4.85401	4.86088	4.89838
Dnajb4	5.28754	5.28401	5.43726	5.39786	5.22358	5.38418	4.27649	4.19575	4.09931	4.17678	3.69615	3.57217
Dnajb6	4.38745	4.7656	4.60534	4.65381	4.75264	4.76862	5.79115	5.87124	5.76504	5.76324	5.79754	5.57447
Dnajb9	4.50309	4.42395	4.14992	4.20102	4.21628	4.30839	3.01649	3.03609	2.62106	2.6405	2.40393	2.60548
Dnajc1	5.09251	5.20009	5.21787	5.25917	5.09897	5.15444	6.46634	6.56949	6.36821	6.40671	5.81709	5.82894
Dnajc10	7.71415	7.72805	7.55252	7.57201	7.35598	7.40866	6.65792	6.69825	6.63115	6.53428	6.46815	6.40038
Dnajc12	3.60122	3.45667	3.51386	3.48206	3.44576	3.49358	1.90303	2.02994	2.36879	1.62078	2.24282	2.48049
Dnajc13	7.98875	8.20874	8.21187	8.19251	7.96715	8.03654	9.06645	9.08095	9.12512	9.08345	8.91196	8.94148
Dnajc15	5.4213	4.81988	4.28758	4.25986	4.062	4.21073	4.01042	3.9178	3.819	3.47831	3.71821	3.87001
Dnajc18	5.42939	5.56746	5.69197	5.49436	5.59839	5.6432	3.60011	3.54759	3.56201	3.61082	3.95585	3.80893
Dnajc24	3.52778	3.49424	3.33948	3.47734	3.48516	3.42427	2.24407	1.84607	2.21372	2.44506	2.68051	2.27002
Dnajc28	3.58683	3.44904	3.41764	3.49144	3.35299	3.40478	-0.418895	-1.13999	-0.533516	-0.755082	-0.36052	-2.13748
Dnajc3	7.60546	7.79657	7.75717	7.76691	7.4891	7.61538	6.67722	6.59472	6.4936	6.44926	6.55037	6.50677
Dnajc5	7.1212	7.39121	7.33619	7.29126	7.37051	7.34017	6.59639	6.66091	6.54737	6.44085	6.60112	6.68234
Dnajc9	5.94447	5.73532	5.85536	5.78121	5.61402	5.65837	2.92473	3.06044	2.86207	2.98703	3.22136	3.24334
Dnal4	4.20161	3.7945	3.78735	4.03449	4.07497	3.90785	3.00839	2.98612	3.12402	3.20575	3.0854	3.11466
Dnase2a	7.28113	7.24459	7.12078	7.21224	7.21078	7.21143	5.12823	5.29528	5.13621	5.12756	5.54699	5.67914
Dnlz	4.57412	4.33149	4.42785	4.48088	4.39237	4.33267	3.4466	3.35433	3.37338	3.24921	3.47561	3.59044
Dnm1l	6.37547	6.52134	6.43256	6.41984	6.16641	6.32188	7.04277	7.12138	7.17253	7.19773	6.66099	6.68447
Dnm2	7.42863	7.54637	7.44248	7.5789	7.3901	7.39266	6.77063	6.77842	6.7707	6.70161	6.85168	6.72291
Dnmbp	4.55945	4.97675	4.85266	4.76824	4.74048	4.68219	2.02053	1.78893	1.84235	1.90788	2.01941	1.76941
Dnmt1	8.1991	8.34941	8.44509	8.49049	8.0687	8.16571	5.08842	5.1861	4.89913	5.00108	5.11646	5.15714
Dnmt3a	7.4699	7.81895	7.83729	7.80997	7.55595	7.52609	6.16561	6.29079	6.32624	6.25508	5.94045	5.85057
Dnpep	5.74018	5.62448	5.49387	5.46727	5.51044	5.49589	4.60145	4.23371	4.46003	4.25987	4.46652	4.47886
Dnph1	3.9494	3.64216	3.85374	3.82779	3.51401	3.58304	1.63474	1.46335	2.1722	1.86383	1.51395	1.72601
Dnttip1	4.1778	3.93774	3.70342	3.74783	3.76669	3.80749	3.4704	3.37389	3.37338	3.67597	3.48593	3.47067
Dock1	6.81964	7.20492	7.35694	7.24901	7.07214	7.10471	6.04302	6.094	6.22074	6.22165	6.08667	5.93992
Dock10	8.38004	8.61971	8.57294	8.56848	8.37429	8.39338	10.168	10.2054	10.1359	10.165	9.90148	9.90094
Dock2	8.99226	9.15146	9.20452	9.17937	9.12093	9.23272	8.03244	8.00995	8.07751	8.08427	8.27322	8.28446
Dock4	5.34853	5.40336	5.75818	5.71767	5.26094	5.3875	7.07126	6.84564	7.13723	7.14578	6.42922	6.49228
Dock5	6.182	6.40779	6.42239	6.4794	6.06281	6.16462	3.94398	3.90441	3.95986	4.14031	4.25343	4.20237
Dock7	6.2589	6.44856	6.55933	6.51779	6.1649	6.2545	5.52326	5.60562	5.65254	5.7421	5.50826	5.59873
Dohh	5.10266	4.72192	4.63585	4.89562	4.79636	4.80378	4.01042	3.69485	3.92279	3.98959	4.11397	3.99409
Dok1	5.80379	5.58323	5.60855	5.72862	5.76369	5.64736	4.48362	4.67724	4.46863	4.35444	5.13953	4.93219
Dok2	5.61103	5.34492	5.54299	5.76872	5.41422	5.33181	3.5563	3.80703	3.20859	3.31612	3.54637	3.24334
Dok3	4.15847	4.02247	3.99772	4.14266	4.12571	4.0146	3.19849	3.45878	2.99898	3.04736	3.41207	3.25864
Dolk	4.57046	4.72825	4.8418	4.87426	4.76869	4.70096	3.11791	2.82491	3.57799	3.16094	3.50636	3.27379
Dolpp1	3.7048	3.88214	3.72723	4.03128	3.71792	3.57724	2.53106	2.31944	2.21372	2.03251	2.26697	2.29992
Donson	3.46622	3.54525	3.67921	3.80163	3.76669	3.61732	2.05241	1.81778	1.76067	1.74742	2.32562	2.20829
Dopey1	5.4213	5.75712	5.78678	5.76872	5.49845	5.6152	4.814	4.93929	5.05859	4.96764	5.10646	5.08383
Dopey2	5.89276	6.03081	6.20733	6.16666	6.00808	6.10446	5.03157	5.03455	4.8637	5.01121	4.69948	4.76539
Dpagt1	4.46818	4.57537	4.70702	4.27352	4.55392	4.50125	3.4466	3.24172	3.51296	3.68865	3.33422	3.46408
Dpf2	5.0976	5.1679	5.15431	5.00285	5.16414	5.24859	5.73577	5.77336	5.76329	5.77815	5.53709	5.73082
Dph1	3.6711	3.67525	3.67432	3.8965	3.74251	3.79257	1.7941	2.02994	1.94453	2.32021	2.49874	2.39995
Dph2	3.19925	3.35414	3.42348	3.49144	3.29874	2.97329	2.42545	2.39798	2.36879	2.28723	2.393	2.37207
Dph3	5.04066	4.77173	4.57941	4.739	4.54929	4.56119	3.87433	4.01444	4.00786	4.03995	4.07347	4.0956
Dph5	3.62958	3.65549	3.66941	3.4439	3.25383	3.34465	2.68137	2.99878	2.66662	2.78924	2.88935	2.79588
Dph7	3.35172	3.35414	3.21703	3.12016	3.23084	3.28192	0.6028	0.992463	1.34095	0.874968	1.19957	0.996371
Dpm2	4.07329	3.89343	3.75065	3.72016	3.32069	3.4113	3.39158	3.24172	3.14563	3.42625	3.19643	3.32559
Dpm3	3.90368	3.47933	3.65459	3.91754	3.94679	3.85136	2.57563	2.5083	2.57401	2.58731	2.86583	2.88735
Dpp3	6.992	6.91333	6.9003	6.92773	6.8459	6.94348	5.94345	5.88153	5.93448	5.84199	5.96372	6.066
Dpp7	7.51857	7.34363	7.30449	7.3453	7.42534	7.4752	6.36366	6.35863	6.35899	6.41054	6.65586	6.65006
Dpp8	7.7997	8.0055	7.9119	7.89241	7.80392	7.86406	7.0253	6.95033	6.96709	6.87115	7.02981	7.05207
Dpy19l4	6.95676	7.07952	7.03229	7.02099	6.91514	7.04089	6.1647	6.23972	6.41569	6.31049	6.36845	6.4947
Dpy30	4.73937	4.58932	4.33793	4.30579	4.13812	4.34295	2.92473	3.01132	3.13486	3.18799	3.28186	3.43068
Dr1	6.64919	6.71438	6.65862	6.47823	6.64425	6.66761	8.42555	8.32903	8.31838	8.26742	8.07336	8.19555
Dram1	5.95291	5.93159	5.82479	5.8143	6.22139	6.11249	8.45641	8.47486	8.5237	8.47682	8.74041	8.76112
Drap1	5.9501	5.42492	5.24286	5.37142	5.47174	5.31101	4.78819	4.82668	4.93059	5.01876	5.04495	5.01339
Drg1	6.91992	6.7606	6.72398	6.7471	6.73385	6.7086	5.88378	5.83993	5.85962	5.74666	5.96372	6.01621
Drg2	4.90803	4.94996	4.8087	4.88854	4.76068	4.80625	4.20382	4.28111	4.23151	4.38982	4.34134	4.20237
Dscr3	7.16545	7.03941	7.00431	7.05461	7.20416	7.12868	5.66277	5.61593	5.50566	5.55391	5.66979	5.67344
Dse	8.29655	8.45631	8.27259	8.2553	8.41215	8.38926	9.17769	9.2348	9.23695	9.21187	9.14275	9.2023
Dsel	4.6243	4.9661	4.71656	4.81196	4.76469	4.78127	4.03456	4.09915	4.16428	3.948	3.99974	4.0032
Dsn1	4.65911	4.64717	4.73312	4.7311	4.45819	4.40314	1.69658	1.2681	1.44921	1.69809	1.27294	1.96871
Dst	2.20397	2.23935	1.89005	1.84436	1.81	1.89627	4.28323	4.40987	4.20087	4.28931	3.53647	3.54746
Dstn	7.90676	7.78714	7.71135	7.71254	7.74632	7.86406	6.91473	6.94707	6.88675	6.88361	7.14504	7.15074
Dstyk	6.23948	6.39395	6.37871	6.36346	6.43637	6.40355	3.24752	3.65543	3.67779	3.57711	3.68275	3.57829
Dtd2	3.55761	3.52361	3.14108	3.30712	3.50446	3.2961	1.57013	1.78893	1.86858	1.90788	2.31408	2.38608
Dtl	4.96756	5.034	5.22959	5.31441	4.94856	5.24494	0.803497	0.887493	0.95681	1.08142	0.503825	1.10198
Dtnbp1	6.70772	6.78733	6.5633	6.55631	6.50386	6.57761	5.04747	4.99088	4.95528	4.79951	5.0203	5.038
Dtwd1	2.76036	2.54167	2.28598	2.50308	2.21335	2.40804	3.64262	3.53895	3.48779	3.52856	3.80323	3.80373
Dtx2	3.63658	3.61513	3.54098	3.77882	3.80611	3.66726	5.95825	6.07769	5.78583	5.76024	5.66185	5.47313
Dtx3l	7.01233	7.12214	7.07837	6.9513	7.38295	7.2857	9.56992	9.63689	9.64776	9.60556	9.62207	9.65092
Dtx4	6.47063	6.70239	6.53391	6.55575	6.44888	6.49627	4.48654	4.58374	4.44267	4.42814	4.15336	4.13346
Dtymk	4.78105	4.49239	4.52068	4.74096	4.3234	4.56119	2.9755	3.07246	2.78153	2.8126	3.07175	2.87747
Dus1l	5.11776	5.06679	5.00455	5.22864	4.99364	4.84535	4.13848	4.13971	4.03127	4.05472	4.29806	4.22981
Dus3l	3.71807	3.61513	3.48063	3.52381	3.77466	3.68354	2.83592	2.65942	2.6815	2.76549	2.97246	2.51914
Dusp1	3.0707	3.10494	3.22374	3.31242	3.91108	3.13189	7.66841	7.52562	7.3212	7.50567	7.12825	7.25412
Dusp12	3.60122	3.27863	3.28277	3.32822	3.03239	3.25314	2.55352	2.64339	2.52538	2.27045	2.65329	2.7205
Dusp16	4.02072	4.14092	4.03635	4.23494	4.11319	3.61732	7.83606	7.75879	7.59944	7.58158	6.63977	6.64715
Dusp19	3.28197	3.32941	3.44086	3.42444	3.44576	3.32404	1.3822	1.09031	1.48356	1.15638	1.96141	1.76941
Dusp2	2.89495	2.89624	2.6962	2.77306	3.70129	2.99083	8.07405	8.04698	7.76831	7.76268	7.38147	7.35992
Dusp22	4.86097	4.83752	4.69981	4.53633	4.41804	4.43232	3.09513	3.39319	3.23907	3.30793	2.84993	3.01
Dusp28	2.74748	2.5841	2.6371	2.89827	2.77068	2.6916	3.729	3.64741	3.65537	3.60414	4.32418	4.01677
Dusp3	7.76096	7.78259	7.89781	7.85133	7.73972	7.69812	5.39857	5.38237	5.36764	5.27782	5.20661	5.32104
Dusp6	5.84064	5.87147	6.47466	6.6681	6.03488	5.95609	2.9755	2.98612	2.95068	3.05717	3.3681	3.49672
Dusp7	5.54742	5.71159	5.87041	5.80116	5.91919	5.86866	4.48945	4.44266	4.18008	3.96374	3.73562	3.87498
Dut	4.4954	4.42395	4.67799	4.60925	4.3715	4.41942	1.73638	1.46335	2.12945	1.64702	2.20583	1.81153
Dvl2	4.66254	4.78088	4.62575	4.69297	4.48272	4.42588	3.07199	2.7962	2.52538	2.74134	2.61617	2.37207
Dxo	3.34319	3.19896	3.23042	3.34902	3.35299	3.33782	2.53106	2.70647	2.47505	2.5737	2.5684	2.4273
Dym	5.04856	5.26457	4.9987	5.01754	4.96258	5.04536	3.34084	3.45878	3.43611	3.59743	3.23977	3.47723
Dync1h1	9.73535	9.98251	10.1183	10.1484	9.83671	9.82383	11.3252	11.34	11.3586	11.3435	10.819	10.7726
Dync1i2	7.93189	7.87841	7.77726	7.76426	7.76494	7.79522	8.89461	8.90346	8.88323	8.87332	8.87623	8.90014
Dynll1	6.54231	6.45524	6.43184	6.41121	6.27856	6.21773	5.39857	5.42753	5.35378	5.28201	5.75122	5.61071
Dynll2	4.52212	4.55418	4.84615	4.61141	4.3125	4.73258	3.28825	3.04832	3.17745	3.22329	3.25192	3.11466
Dynlrb1	6.33621	6.26294	5.93725	5.92145	6.10452	6.0852	5.45483	5.54436	5.53462	5.59995	5.67431	5.65765
Dynlt1a	4.21571	3.8184	3.98197	4.04727	3.92547	3.79756	2.4009	2.52589	2.33155	2.28723	2.60674	2.56911
Dynlt1b	4.06293	4.06804	3.82755	3.83518	4.2395	4.2694	2.83592	2.82491	2.55798	2.55996	3.15821	3.04574
Dynlt1c	4.63483	4.4998	4.37457	4.41584	4.52587	4.72212	3.26803	3.39319	3.16692	3.09577	3.71383	3.59044
Dynlt1f	4.06293	4.03272	3.81427	3.92102	3.84448	3.67813	2.94185	2.93436	2.44049	2.6918	3.00871	2.96405
Dyrk1a	6.84405	6.97775	6.90969	6.96062	6.68816	6.77338	6.19626	6.18679	6.12061	6.16605	6.05061	6.06926
Dyrk1b	3.51264	3.5524	3.14108	3.32297	3.28764	3.50584	1.63474	1.2681	1.61333	1.69809	1.34276	1.2925
Dyrk2	3.86246	4.01215	4.08875	4.05362	4.3125	4.16511	6.13057	6.21282	6.30599	6.33793	5.82117	5.85561
Dzip3	4.73937	4.80201	4.68043	4.83426	4.59051	4.76607	3.99409	3.9893	4.15365	4.11704	3.95213	4.04794
E130309D02Rik	3.95501	3.93774	4.01716	4.17796	4.10689	3.91246	3.2056	3.20942	3.31734	3.06692	3.13216	3.38259
E2f1	4.95641	4.97675	5.25765	5.17432	5.2581	5.17185	2.38846	2.29912	2.49202	2.71679	3.09217	2.8575
E2f2	5.27862	5.44999	5.45875	5.50598	5.01735	5.16607	0.559079	0.651426	0.855527	0.0620536	0.657859	0.575234
E2f5	2.94093	2.94047	3.03825	2.9604	3.04562	2.86331	3.83821	3.84957	3.94145	3.88327	3.88741	3.93338
E2f6	5.06422	4.9391	5.17697	5.19026	5.13347	5.10496	1.93759	2.07844	1.99303	2.07177	2.14198	2.17641
E2f7	4.12898	4.30636	4.65583	4.53859	4.02906	4.20322	0.0285639	0.651426	-0.170945	0.138002	-0.0312121	-0.263015
E2f8	4.93385	4.86933	5.0411	4.83426	4.33961	4.64112	1.95456	1.95399	2.27384	2.20133	1.57325	1.68128
E330009J07Rik	3.3346	3.48681	3.30825	3.33345	3.30976	3.24585	0.0285639	0.113769	-0.402271	0.278865	0.462602	-0.449429
E430025E21Rik	7.88524	8.05033	7.94704	7.88242	7.7549	7.92748	6.88516	6.77658	6.83945	6.79401	6.83764	6.85655
E4f1	3.40191	3.13379	3.26986	3.2803	3.44576	3.43071	2.3115	2.47246	2.55798	2.58731	2.3597	2.48049
Ebag9	3.78893	3.94319	3.76452	3.66318	3.74251	3.81736	2.71164	2.85306	2.80888	2.90245	2.97246	3.11466
Ebi3	4.38329	4.27648	4.07397	4.14266	4.58145	4.19946	7.753	7.74993	7.39412	7.3442	6.59338	6.45539
Ebpl	4.53342	4.24156	4.61303	4.44269	4.58599	4.47657	2.94185	2.90777	3.23907	3.38788	3.35689	3.27379
Ecd	5.94306	5.90951	5.8325	5.911	5.77168	5.76544	5.23455	5.27201	5.39722	5.10881	5.366	5.39563
Ece2	3.90948	3.60142	3.5989	3.84253	4.01567	3.78253	4.7253	4.55832	4.56802	4.69652	4.99523	4.96522
Ech1	6.28141	6.16732	6.07814	6.05797	6.09818	6.17041	4.88875	4.90944	4.82738	4.61249	4.92678	4.98146
Echdc1	5.0433	5.2069	5.02966	5.02564	4.90201	5.11699	3.45855	3.3345	3.27874	3.38008	3.79079	3.73425
Echs1	6.11463	5.92748	5.91359	6.05401	5.90292	6.08622	3.72406	3.75576	3.76417	3.83274	4.03532	3.97568
Eci1	4.04198	3.8878	3.68894	3.73604	3.79047	3.99301	2.81748	2.7669	2.96291	2.93475	3.03004	3.22787
Ect2	6.89312	7.01635	6.91851	7.00715	6.35498	6.51988	3.4704	3.27331	3.12402	3.29968	3.44419	3.50316
Edc3	4.90803	4.97143	4.95299	5.04807	4.63497	4.64666	4.31643	4.34197	4.20087	4.23846	4.14035	4.22202
Edem1	9.62116	9.76948	9.77894	9.73539	9.63627	9.6668	8.82579	8.85077	8.88444	8.79795	8.70729	8.72954
Edem3	7.38407	7.7038	7.70387	7.68392	7.43165	7.48065	6.32502	6.22633	6.39101	6.39708	6.43323	6.38651
Edn1	2.41419	2.61172	2.47782	2.74195	3.83689	2.70229	7.95364	7.92796	8.04589	8.05028	7.58335	7.59062
Edrf1	4.42029	4.53267	4.54768	4.51348	4.3125	4.4451	3.66857	3.6231	3.60164	3.59743	3.39574	3.54746
Eed	5.24922	4.99783	4.98691	4.91144	5.02739	4.97659	3.97342	4.04527	3.83239	3.79218	3.97063	4.09133
Eef1a1	12.3952	12.1474	12.0583	12.0843	12.2099	12.1756	11.3651	11.3414	11.2845	11.2666	11.6901	11.651
Eef1b2	7.7158	7.42856	7.38864	7.40082	7.40687	7.46308	6.77482	6.58531	6.64829	6.64173	6.87052	6.87405
Eef1d	6.31236	5.9721	6.21324	6.1978	6.23446	6.09232	5.31725	5.17499	5.32565	5.25668	5.57385	5.39909
Eef2	10.7809	10.8366	10.8243	10.8262	10.9978	10.9705	10.1089	9.9782	10.0391	10.0587	10.2387	10.1088
Eef2k	4.80301	4.98733	4.86559	4.8361	4.83499	4.79881	1.3049	1.81778	1.30299	1.5391	2.07518	1.68128
Eef2kmt	3.7048	3.62871	3.68409	3.67146	3.79047	3.91246	1.90303	2.2576	2.03995	2.14722	2.60674	2.45414
Eefsec	4.22503	4.27648	4.13931	4.25711	4.11946	4.2658	2.89865	2.72182	3.06852	2.67915	3.00154	2.92621
Eepd1	4.99507	4.85496	4.99478	4.9357	5.01399	4.85496	1.22321	0.992463	0.907057	0.63396	0.953991	1.13553
Efcab11	3.85647	3.8065	3.94184	4.10648	3.12259	3.61166	0.726535	0.517125	0.95681	1.11939	0.797022	0.842338
Efr3b	5.49444	5.50808	6.21324	6.1549	6.15272	5.87694	2.56462	2.49049	2.7395	2.61415	2.5089	2.4273
Eftud1	4.49155	4.55418	4.60534	4.51808	4.46313	4.43232	3.65305	3.65543	3.7288	3.73218	3.68723	3.59044
Eftud2	6.38901	6.46379	6.59081	6.53207	6.3268	6.34508	5.75164	5.71895	5.89514	5.83203	5.61793	5.6591
Egln1	5.58592	5.64132	5.85103	5.93527	5.65993	5.75393	3.63737	3.9178	3.99005	3.73218	3.67375	3.74516
Ehd1	5.84216	5.7243	5.99919	5.9464	6.53469	6.03852	9.89883	9.80461	9.90176	9.94664	9.65475	9.63313
Ehmt1	5.64615	5.77555	5.76279	5.80868	5.70859	5.73323	3.63737	3.82846	3.88474	3.78038	3.76982	3.89471
Ei24	6.29697	6.34028	6.28397	6.22337	6.02989	6.08724	4.45408	4.62514	4.76591	4.72758	4.91154	4.9298
Eid1	7.8775	7.82449	8.00759	8.06417	7.98744	8.10811	5.85582	5.74922	6.04786	5.92607	6.29769	6.35481
Eif1	4.86395	4.6899	4.96505	5.05599	4.66958	4.63834	5.51184	5.50054	5.89992	5.87289	5.12474	5.11781
Eif1a	7.01301	7.04132	6.92624	6.98033	6.77118	6.85586	7.89	7.88515	7.79719	7.70454	7.80645	7.86267
Eif1ad	5.11274	4.94996	5.10792	5.18448	5.01062	5.02422	3.99819	3.97014	4.16956	4.09339	4.22906	4.2491
Eif1b	5.44344	5.20009	5.29477	5.321	5.15806	5.20416	3.89646	4.05742	4.25159	3.87219	3.99613	4.12513
Eif2a	6.46573	6.40582	6.15563	6.06584	6.20083	6.27433	5.78523	5.69193	5.66942	5.6315	5.68891	5.84678
Eif2ak1	5.64615	5.77708	5.61494	5.43724	5.47907	5.43152	4.63606	4.66141	4.79013	4.70903	4.77298	4.75733
Eif2ak2	6.15421	6.3195	6.33754	6.25883	6.39302	6.2399	8.75913	8.85447	8.80177	8.76577	8.70453	8.72214
Eif2ak3	5.71725	5.96007	5.80031	5.83932	5.69395	5.79194	3.11036	2.92112	2.54177	2.86941	2.37089	2.4273
Eif2ak4	5.58773	5.69555	5.71716	5.62692	5.58712	5.53826	2.75103	2.69095	2.47505	2.82414	2.82575	2.62923
Eif2b1	4.90513	4.77784	4.7118	4.76631	4.76469	4.64389	3.79174	3.82846	3.77807	3.86103	4.08709	4.03021
Eif2b2	4.62077	4.38847	4.4191	4.52723	4.50685	4.57579	3.99409	3.7632	3.88474	3.66317	4.04931	4.00774
Eif2b4	3.98276	3.60142	3.79187	3.8129	3.9183	3.78253	2.89865	2.99878	2.92592	3.06692	3.13216	2.9918
Eif2d	5.09251	4.95266	4.8176	4.97302	4.94149	4.74038	3.75346	3.7026	3.60164	3.68232	3.83991	3.87498
Eif3a	8.01653	8.2124	8.30202	8.24875	8.00745	8.15335	7.40996	7.44815	7.42924	7.42838	7.2304	7.28435
Eif3e	6.29476	6.27378	5.90839	5.90837	5.86982	6.04588	5.6909	5.67231	5.67315	5.65269	5.70557	5.71426
Eif3h	7.35199	6.94013	6.89558	6.83034	6.82974	6.81705	6.26506	6.23304	6.14496	6.15238	6.34454	6.28925
Eif3i	6.80184	6.53312	6.52239	6.64569	6.66476	6.55567	5.90139	5.7436	5.84648	5.77964	6.06531	6.15048
Eif3k	6.80728	6.43123	6.32901	6.44299	6.47112	6.54607	5.61018	5.63834	5.56502	5.64132	5.86435	5.70172
Eif3l	7.50954	7.3772	7.32102	7.33263	7.32103	7.3346	6.42507	6.37571	6.40003	6.33591	6.47464	6.54239
Eif4a2	6.08677	5.98799	5.99233	6.00162	6.01819	6.09537	5.32053	5.5422	5.33038	5.35344	5.38267	5.35526
Eif4a3	6.04659	5.63461	5.70162	5.7306	5.48394	5.55604	4.97654	4.97175	5.00343	5.04366	5.1428	4.98606
Eif4b	8.35159	8.47005	8.39376	8.36753	8.41215	8.43442	6.66503	6.73275	6.5382	6.58858	6.75736	6.74686
Eif4ebp1	5.26964	5.03655	5.08414	5.09652	4.84259	4.92506	3.99409	3.69485	3.88474	4.12173	3.81146	3.86001
Eif4ebp2	4.32812	4.33149	4.2552	4.21525	3.81387	3.96665	1.33113	1.49942	2.27384	1.95063	1.34276	1.46077
Eif4g2	9.79672	9.79229	9.84012	9.73391	9.53506	9.5096	11.0834	10.984	11.1446	11.0791	10.7609	10.8283
Eif5a2	5.36338	5.61428	5.39329	5.48617	5.28625	5.20792	3.54514	3.41224	3.46218	3.59743	3.44948	3.28878
Eif6	6.0995	5.85279	5.83688	5.98594	5.95821	5.7162	6.69248	6.65593	6.62732	6.57839	6.5844	6.43364
Elac1	4.114	4.20123	4.01329	4.00858	4.00216	4.17665	2.69153	3.04832	2.86207	2.93475	2.98707	2.95469
Elac2	4.19688	4.25475	4.25847	4.38596	4.08782	4.07341	3.31479	3.45878	3.36419	3.34846	3.56109	3.43742
Elf2	6.94834	6.96107	7.0203	6.97574	6.88601	6.96416	5.64196	5.67626	5.54279	5.56082	5.87126	6.0015
Elk3	5.52495	5.61428	5.58138	5.53122	5.68129	5.66795	2.33761	2.10209	2.40508	2.05227	2.57808	2.76405
Elk4	5.44543	5.92748	6.00016	5.911	5.73946	5.86153	4.72777	4.8548	4.83738	4.83131	4.48979	4.76002
Ell	3.87436	4.14092	4.2086	4.17214	4.34498	4.00168	3.00839	2.75203	2.72522	2.62739	2.82575	3.10622
Ell2	6.57821	6.49749	6.83879	6.85553	7.06971	6.90987	8.3695	8.38674	8.55886	8.41305	8.47747	8.51187
Elmo1	7.02773	7.1647	7.24801	7.2879	6.92054	7.06748	6.50646	6.41519	6.51036	6.56384	6.34666	6.37515
Elmo2	6.18558	6.27486	6.42093	6.40502	6.04315	6.10949	4.21795	4.19575	4.18008	4.38593	4.53771	4.41198
Elof1	5.76915	5.23158	5.28036	5.48851	5.2581	5.2154	4.17876	4.22297	4.15898	4.30998	4.48722	4.48212
Elovl1	6.51216	6.76675	6.52103	6.56188	6.46128	6.48471	5.82731	5.83641	6.01007	5.83345	5.88887	5.92561
Elovl5	7.34773	7.40262	7.32921	7.37476	7.163	7.19592	5.56531	5.53135	5.55496	5.5591	5.51332	5.60323
Elovl6	3.97172	4.00696	4.01716	4.13968	3.42565	3.76735	0.209136	0.585837	0.118561	0.138002	0.543903	-0.353213
Elp2	6.34051	6.23214	6.34449	6.34934	6.06119	6.15784	4.52965	4.7539	4.66475	4.65188	4.75175	4.77074
Elp3	5.55668	5.604	5.71597	5.61624	5.60957	5.64459	3.95667	3.83553	3.80549	4.03499	4.07004	4.05234
Elp5	5.44543	5.3994	5.45448	5.48734	5.44701	5.40232	6.47372	6.58426	6.50723	6.48241	6.33172	6.3839
Emb	7.81483	7.80107	7.03944	7.03669	6.82014	6.74005	6.47077	6.42694	5.85635	5.7737	5.77667	5.75396
Emc1	7.34131	7.51564	7.68393	7.62226	7.53381	7.61326	6.51148	6.48094	6.6549	6.59701	6.64611	6.6457
Emc10	5.65825	5.50072	5.48831	5.53349	5.46436	5.6152	4.76913	4.71608	4.85717	4.63232	4.79391	4.69118
Emc2	5.6548	5.63797	5.26417	5.29712	5.17019	5.32664	4.72035	4.56684	4.51918	4.59911	4.64985	4.83597
Emc3	7.06585	7.02601	6.9623	7.04269	6.92323	7.02342	6.12026	6.07171	6.17286	6.04181	6.3267	6.20088
Emc8	5.02473	4.78695	4.95501	4.91144	4.73232	4.75841	2.76071	2.78162	2.91337	2.97672	2.99432	2.89716
Eme1	4.03139	4.08291	4.16045	3.99215	3.73436	3.70495	2.12917	1.95399	1.81563	1.62078	2.25494	1.89226
Emg1	5.78026	5.38347	5.43003	5.57711	5.42439	5.30927	4.72777	4.92941	4.75189	4.78481	5.12474	5.04463
Emilin1	6.59898	6.74743	6.65552	6.81687	6.69972	6.83961	4.33275	4.31692	4.09931	4.13569	4.11063	4.05673
Eml2	4.24808	4.4737	4.47079	4.6071	4.40783	4.55236	5.03556	4.9261	4.97654	4.75498	4.94186	4.84361
Eml3	5.68889	5.7786	5.79356	5.85758	5.77764	5.81058	4.27649	4.3617	4.43392	4.34245	4.62671	4.45912
Eml4	5.42737	5.7052	5.82037	5.72365	5.51758	5.62927	4.78819	4.8721	5.17088	5.01625	4.77929	4.83597
Eml6	3.06032	3.32107	3.34564	3.41953	3.2192	3.23853	2.24407	2.14826	2.31257	2.32021	2.27889	2.35793
Emp1	9.20109	9.30153	9.4207	9.51273	9.26775	9.36639	7.43814	7.49747	7.36965	7.44716	7.63731	7.75649
Emp2	4.6796	4.78392	4.1709	4.25711	4.27365	4.00168	3.51685	3.56471	2.87507	2.50365	3.00871	2.80633
Emp3	8.55195	8.41944	8.36142	8.39372	8.45587	8.48171	7.62368	7.52671	7.56627	7.59848	7.93516	7.88781
Enc1	5.52118	5.87859	5.92186	5.99833	6.14659	6.36119	2.78938	2.61078	2.49202	2.77741	2.97246	3.13967
Eng	4.27526	4.38847	4.21535	4.17214	4.52587	4.09385	6.1765	6.20601	6.13284	6.20299	5.9526	5.8315
Engase	3.96617	3.77631	3.64962	3.79785	4.11946	4.25495	-0.253836	0.0175536	0.118561	-1.44696	-0.891034	-0.263015
Eno1	7.33002	7.34825	7.34121	7.38612	7.36194	7.29588	6.69942	6.67083	6.63019	6.63273	6.79676	6.65585
Enoph1	4.80922	4.65715	4.63836	4.79691	4.86142	4.64389	3.4704	3.51272	3.39158	3.29968	3.73129	3.64969
Enpp1	4.78736	5.05678	4.98098	5.12242	4.83499	4.98318	3.25439	3.04832	3.43611	3.34044	3.41747	3.60248
Enpp4	2.95221	2.99391	2.95198	2.78073	3.98851	3.37836	7.0766	7.10976	7.08644	7.10674	7.57219	7.5838
Enthd2	3.80145	3.9701	4.00553	3.97887	3.93261	4.10194	3.19849	3.13112	2.97503	2.85822	3.10562	2.90691
Entpd1	7.40678	7.60465	7.25376	7.22037	7.22394	7.40621	5.19581	5.31818	4.99154	5.04119	4.93622	5.06654
Entpd5	5.45932	5.77097	5.67738	5.56383	5.44451	5.58953	3.86987	4.04527	3.92904	3.98446	3.89517	4.04353
Entpd6	3.45041	3.62194	3.64463	3.57766	3.35299	3.49358	1.35689	1.49942	1.81563	1.48196	1.3875	1.76941
Entpd7	5.11776	5.30319	5.42275	5.40781	5.05711	5.04326	4.21443	4.04527	4.50253	4.32224	3.87568	3.8398
Eny2	4.19213	4.14565	3.97005	3.99874	3.88922	3.82226	3.17696	3.26286	3.38251	3.38788	3.35126	3.38956
Eogt	5.0274	5.12543	5.11154	4.89915	4.87261	4.88341	3.5563	3.35433	3.76417	3.78629	3.68275	3.70661
Ep400	6.44593	6.60787	6.77683	6.76655	6.39043	6.36624	8.06675	8.0255	8.29046	8.32947	7.6497	7.62351
Epb41	7.19895	7.3426	7.44212	7.42459	7.17735	7.18643	4.24234	4.13971	4.24159	4.09339	4.27443	4.17439
Epb41l1	5.69394	5.90534	5.80255	5.79169	5.89563	5.91304	3.42241	3.56471	3.09098	3.26623	3.73994	3.30362
Epb41l2	6.74546	6.91264	7.0475	7.01286	6.71637	6.85705	6.22802	6.05212	6.20152	6.32275	6.23175	6.26387
Epg5	5.86022	6.1766	6.21324	6.1061	5.96867	6.02581	5.06516	5.08587	5.10069	5.14147	4.79806	4.74923
Epha4	-0.529856	-0.251402	-1.00424	-1.52976	-1.26973	-0.736003	3.4704	3.58164	2.23404	2.43003	1.6302	1.58741
Ephx1	4.55576	4.43558	4.14639	4.13968	4.39237	4.44828	2.60817	2.737	2.60555	2.48922	2.67149	2.81671
Epm2aip1	4.68298	4.75635	4.92855	4.94084	4.54929	4.72212	2.99204	3.20942	3.19829	3.00742	2.79287	2.75329
Epn1	6.64745	6.56702	6.53526	6.60521	6.51936	6.49474	5.13569	5.03148	5.04715	5.03624	5.0947	5.07089
Eprs	7.72075	7.88267	7.98506	8.02977	7.6879	7.78332	6.89564	6.88366	7.00083	7.01089	6.99048	6.91508
Eps15	7.49227	7.61022	7.52528	7.53505	7.62811	7.72392	6.75376	6.78025	6.92318	6.87254	6.82652	6.88149
Eps8	5.32704	5.60915	5.4459	5.12091	5.00046	5.18715	1.01244	1.09031	0.688877	1.15638	0.763469	0.66987
Epsti1	5.76756	5.69878	5.22123	5.17724	5.59614	5.42991	8.30541	8.33341	7.75694	7.68885	7.99353	7.91674
Ept1	5.07458	5.49887	5.32629	5.34708	5.28067	5.20979	3.50538	3.5732	3.36419	3.31612	3.41207	3.52864
Erbb3	2.96339	3.19896	3.27633	3.40966	3.12259	3.44351	1.84959	1.92776	2.21372	1.56685	1.9907	2.02351
Erc1	5.34639	5.68097	5.73371	5.68941	5.55045	5.50355	4.20737	4.32196	4.13756	4.14952	4.17904	4.0956
Ercc1	4.05249	3.98601	3.79187	3.92448	4.05547	3.88458	3.04846	3.09621	3.01081	3.24062	3.09891	3.23562
Ercc4	4.08869	4.24597	4.19159	4.21808	4.19861	4.06516	2.60817	2.86693	2.72522	2.96634	2.68947	2.74244
Ercc5	3.21804	3.44136	3.53559	3.42444	3.33153	3.39163	1.16607	1.2681	1.48356	1.42246	1.43089	1.32195
Ercc6	4.22967	4.41222	4.44518	4.40843	4.10689	4.39657	2.62947	2.7669	2.6516	2.84695	2.34843	2.56911
Ercc6l2	4.76196	5.02633	4.9987	5.01754	4.63059	4.84052	4.01042	4.19024	4.16428	4.14952	3.94092	4.07413
Erf	4.42029	4.16907	4.18472	4.06937	4.30701	4.15347	2.32461	2.21486	2.03995	2.2363	2.49874	2.37207
Ergic1	6.56543	6.62151	6.84642	6.79856	6.67757	6.59635	5.97914	5.94339	6.00417	6.01688	6.02606	6.11938
Ergic3	6.46671	6.03719	6.08461	6.16079	6.1327	6.09537	5.55838	5.45304	5.35378	5.55564	5.60733	5.53573
Eri1	6.82731	6.87397	6.84805	6.83771	6.64316	6.74005	4.93866	4.91613	4.91809	4.93608	5.10143	5.12826
Eri2	4.57046	4.36838	4.49318	4.50192	4.26236	4.19568	2.00432	2.02994	2.01668	1.81838	1.80529	1.81153
Eri3	4.91956	5.06928	4.96104	5.08417	5.02405	5.07238	4.05831	3.87725	3.95986	4.09815	4.32993	4.11676
Erlin1	6.41266	6.29948	6.29437	6.28806	6.01315	5.94825	5.48727	5.48488	5.57302	5.41198	5.48014	5.556
Ermard	3.75715	3.8878	3.88371	3.73998	3.71792	3.9262	2.91609	2.81062	2.83572	3.10527	3.32274	3.33284
Ermp1	5.55484	5.71955	5.75933	5.67918	5.38067	5.63486	4.37749	4.36659	4.23151	4.43568	4.22598	4.35615
Ern1	5.48088	5.66623	5.54299	5.44088	5.36755	5.39904	4.53812	4.52371	4.46863	4.3937	4.60319	4.49833
Ero1lb	5.29642	5.51358	5.37984	5.45413	5.27224	5.32836	4.14219	4.17916	4.0826	4.17227	4.10729	4.0698
Erp29	8.59595	8.42285	8.43645	8.50735	8.585	8.5391	6.36841	6.29079	6.27445	6.22601	6.54976	6.54004
Errfi1	3.37703	3.18064	3.23042	3.16189	3.42565	3.28192	5.23107	5.016	4.1957	4.25134	3.23977	3.20434
Esco1	5.48671	5.59884	5.28998	5.39411	5.21774	5.3941	4.36485	4.60872	4.33391	4.36633	4.46391	4.49833
Esco2	5.90875	5.95064	5.8259	5.8338	5.40911	5.72539	0.840492	0.714161	1.14026	0.783338	1.22444	0.921409
Espl1	5.61989	5.80126	5.96255	5.96336	5.51044	5.55604	1.3822	1.66737	1.26399	1.29554	1.94654	1.98721
Esr1	3.75715	4.11703	3.98197	3.84253	3.63278	3.89859	3.14774	3.27331	3.41846	3.46363	3.21516	3.19642
Esrra	5.03006	4.75635	4.9141	4.92881	5.08942	4.93189	5.6705	5.68019	5.50984	5.48287	5.70225	5.44497
Esyt2	6.74465	7.06585	6.93496	6.97783	6.91244	6.99816	5.58724	5.54867	5.60457	5.61332	5.65729	5.84043
Etaa1	4.56313	4.60658	4.75181	4.69906	4.38718	4.54049	1.19492	1.38839	1.51711	1.45251	1.83789	1.56296
Etfb	5.0538	4.78997	4.91618	4.72912	4.8158	4.96776	4.30985	4.24969	4.35726	4.22981	4.25343	4.09133
Etfdh	5.95291	5.95872	5.74541	5.90135	5.67917	5.66248	4.35848	4.11667	4.28606	4.20795	4.34985	4.26434
Ethe1	4.00457	3.67525	3.64962	3.72415	3.86703	3.91706	2.4009	2.21486	2.29334	2.30381	2.5089	2.29992
Etl4	3.47406	3.3377	3.14815	2.94683	2.68869	2.97329	-2.00386	-1.13999	-1.75591	-1.05994	-0.787941	-0.449429
Etnk1	7.50668	7.71736	7.75774	7.68085	7.79121	7.74345	9.78074	9.74682	9.892	9.77802	9.73207	9.79862
Etohi1	3.1802	3.39444	3.46372	3.32297	3.27646	3.53003	1.40708	1.38839	1.5499	1.19245	1.59248	1.43406
Ets1	5.16696	5.52815	5.71001	5.67507	5.66637	5.67881	1.22321	1.3494	1.26399	1.67278	2.24282	2.25483
Ets2	5.51928	5.56569	6.08091	6.07211	5.84164	5.65837	8.25535	8.14772	8.10742	8.13699	8.47375	8.39876
Etv1	2.94093	3.18983	3.57286	3.67558	3.09739	3.44351	0.318071	-0.316865	-0.281977	-0.103006	0.729117	0.420511
Etv3	6.9879	7.17226	7.30449	7.28588	7.41071	7.28525	8.20836	8.2312	8.04589	8.01326	7.90206	7.98592
Etv5	4.77154	5.05427	5.78451	5.76196	5.27786	5.0806	1.95456	2.1708	2.31257	1.90788	2.03356	2.09347
Etv6	5.15725	5.08906	5.22123	5.2426	5.00046	4.94769	7.21333	7.24272	7.50801	7.4758	7.01162	7.09267
Eva1b	1.68805	0.999142	0.979992	0.936557	2.25952	1.60883	4.42698	4.24438	4.11034	3.87774	4.09386	3.85498
Evi5	6.48913	6.68219	6.4963	6.46697	6.28416	6.40682	4.42698	4.45189	4.48143	4.46915	4.48465	4.54278
Evi5l	3.72466	4.12184	4.01329	4.02806	3.64152	3.87044	2.38846	2.5083	2.55798	2.55996	2.393	2.27002
Evl	5.15237	4.82578	5.0392	5.11485	5.45199	5.36917	6.23063	6.39977	6.49255	6.47694	6.64554	6.53219
Exd2	4.20632	4.12663	4.17437	3.86436	3.9678	4.006	3.00839	3.04832	3.28849	2.96634	2.75922	2.65259
Exo1	4.2389	4.348	4.61558	4.64962	4.36623	4.35992	0.318071	-0.5925	-0.281977	0.0620536	-0.36052	0.247179
Exo5	4.2931	4.3521	4.2552	4.38344	4.30701	4.19946	3.1329	3.35433	3.20859	3.16094	3.45474	3.47723
Exoc3	6.73489	6.86108	6.72042	6.66084	6.6168	6.72768	6.12402	6.10282	6.09445	6.03933	6.22791	6.2332
Exoc3l4	1.13641	1.08044	0.449478	0.792167	1.24812	1.06308	4.57974	4.49719	4.22137	4.27256	4.73454	4.31281
Exoc4	7.29669	7.37065	7.37438	7.403	7.28032	7.33159	6.54479	6.5535	6.59724	6.57413	6.62057	6.65368
Exoc5	7.0587	7.19924	7.02078	7.03509	6.72873	6.95469	6.30365	6.33137	6.28057	6.17284	6.2636	6.305
Exoc6	5.81772	5.99194	5.77655	5.67301	5.64913	5.65563	4.83018	4.93929	4.98855	4.93874	5.31625	5.29529
Exoc7	5.72054	5.6728	5.55501	5.75125	5.65346	5.65012	4.99307	4.82668	4.85389	4.94139	4.93622	4.93695
Exoc8	6.0995	6.30477	6.35369	6.36793	6.17698	6.20651	5.13941	4.89935	4.98256	4.89015	4.99884	5.01339
Exog	3.29088	3.37846	3.39404	3.47261	3.19565	3.05893	1.47923	1.87382	1.30299	1.48196	1.3875	1.23175
Exosc2	3.83837	4.02761	4.1709	4.08495	3.84448	3.78756	2.36326	2.5083	2.44049	2.58731	2.75922	2.91659
Exosc4	3.84443	3.56657	3.63962	3.79785	3.76669	3.77243	3.01649	2.98612	2.99898	2.88051	2.93528	2.9918
Exosc5	4.34104	3.89905	4.17783	4.27624	4.27365	4.33267	3.02455	2.61078	2.58987	2.95589	3.28186	3.3183
Exosc7	3.71807	3.44904	3.56759	3.67969	3.33153	3.45619	0.979654	1.2681	1.18269	0.961125	1.3875	1.32195
Exosc8	4.59224	4.61342	4.45091	4.68072	4.21628	4.30138	3.14034	2.94748	3.06852	2.72912	3.13871	3.26624
Ext1	4.7263	4.93091	4.889	5.08417	5.00724	4.75071	7.86384	7.92216	7.94164	7.92087	7.52854	7.50497
Ext2	5.98619	5.95334	5.91876	6.0381	6.04974	6.05007	4.88212	4.79438	5.01228	4.93342	5.0709	5.05782
Extl2	4.88175	5.07177	4.87414	4.88854	4.92726	4.79631	2.86314	2.64339	3.42731	3.28305	2.82575	2.87747
Extl3	5.84518	6.08845	6.37946	6.21277	6.37084	6.33653	4.96612	4.89597	4.92122	4.90653	4.75816	4.81542
Eya1	5.84216	6.11522	5.70522	5.78025	5.5597	5.75007	2.86314	2.72182	2.57401	2.84695	2.90482	2.89716
Eya3	6.10203	6.18351	6.17999	6.06191	6.08702	6.00546	5.51756	5.43918	5.57302	5.56082	5.33921	5.32831
Eya4	3.40191	3.5524	3.83195	3.80539	3.64152	3.92164	0.946102	1.09031	1.05145	1.00235	1.09555	0.842338
Ezh1	6.32867	6.49563	6.52307	6.46161	6.56947	6.61272	5.02153	5.06496	5.06143	4.93608	5.16706	4.98376
Ezh2	5.69561	5.69555	5.84125	5.78979	5.34364	5.49896	3.89206	3.83553	4.09376	3.95851	3.76982	4.17439
Ezr	5.68214	5.74002	5.62891	5.67918	5.7816	5.63625	6.53283	6.55243	6.30238	6.36879	6.28887	6.16071
F10	-0.661101	-0.585821	-0.883946	-0.733294	0.0257241	-0.521878	3.74373	3.74077	3.44485	3.34846	2.31408	2.27002
F11r	4.22967	3.99128	3.49179	3.26944	3.70129	3.48123	5.55143	5.39678	4.36649	4.31408	4.52275	4.28318
F13a1	4.74262	4.76867	5.02198	5.06859	4.54463	4.6659	3.7775	3.47699	3.89753	4.05472	3.56597	3.81412
Faap100	4.16817	4.43944	4.40441	4.66214	4.61735	4.54049	2.46152	2.67527	2.21372	2.27045	2.31408	2.25483
Faap20	3.64355	3.62194	3.82755	3.79027	3.88186	3.83203	2.00432	2.49049	2.6815	2.55996	2.4885	2.76405
Fabp3	2.00186	1.46047	1.29238	1.58863	1.98508	1.81981	3.31479	3.60666	3.819	3.66317	3.13216	3.28878
Fabp4	5.72054	5.77097	5.79582	5.81337	6.05629	6.02155	4.82558	4.84782	4.9118	4.76399	4.96048	5.0179
Fabp5	7.65975	7.49494	7.56281	7.59286	7.72282	7.81874	6.12402	6.10867	6.29515	6.42956	6.60763	6.83118
Fadd	4.04198	4.03782	3.87521	4.05362	4.00893	3.80253	1.95456	2.21486	2.15098	2.091	2.31408	2.11044
Fads1	7.81752	7.97094	7.80185	7.81161	7.75137	7.86376	5.0749	4.95885	4.8506	4.97284	5.10143	5.20533
Fads2	6.22561	6.48541	6.43473	6.40253	6.37084	6.41171	4.71786	4.50609	4.6345	4.55823	4.72149	4.66844
Faf1	6.40755	6.46095	6.43111	6.45803	6.35498	6.46288	4.79998	4.71991	4.71622	4.76399	5.21594	5.04021
Fam102a	4.19688	4.1122	4.05904	3.9314	3.59727	3.49972	1.7941	1.30932	1.64402	1.62078	1.40936	1.53808
Fam102b	7.05413	7.29921	7.29457	7.25728	7.28869	7.2579	8.4089	8.50844	8.47944	8.4221	8.72347	8.74592
Fam103a1	4.44044	4.51084	4.51523	4.32166	4.44826	4.65769	3.48215	3.20942	3.14563	3.38788	3.33992	3.49025
Fam104a	4.22967	3.90464	4.11063	4.06937	3.89655	3.92164	3.31479	3.44959	3.31734	3.39563	3.49619	3.45081
Fam105a	7.17329	7.16179	6.86425	6.91776	6.89243	7.05399	3.47629	3.44959	3.31734	3.21454	3.49107	3.47067
Fam107b	6.15543	6.40385	6.19201	6.17323	5.81677	5.91074	5.6563	5.6624	5.7117	5.72528	5.31914	5.32831
Fam110a	4.02072	3.86503	3.96605	3.9417	3.76669	3.80253	1.33113	1.18194	1.05145	1.39176	1.43089	1.3508
Fam110b	3.54277	3.94861	3.75065	3.67969	3.82158	4.05685	0.979654	0.992463	1.44921	1.22764	1.9907	1.6351
Fam111a	7.90241	7.94369	7.99122	8.04059	7.70312	7.77036	6.5079	6.50109	6.52692	6.45298	6.9435	6.99094
Fam114a2	5.69057	5.74938	5.66017	5.6428	5.5689	5.57652	4.98483	5.11813	4.96443	4.88465	4.95306	4.93933
Fam117b	5.94588	6.10918	6.12549	6.12506	6.03322	6.2307	3.34084	3.52152	3.39158	3.24062	3.6917	3.57829
Fam118a	3.69813	3.87076	3.81871	3.89297	3.66744	3.62296	2.62947	2.85306	2.52538	2.27045	2.53895	2.28505
Fam118b	4.61369	4.71875	4.30983	4.35802	4.25668	4.2658	3.02455	2.83905	2.71079	2.60079	2.70722	2.87747
Fam120a	8.40589	8.71149	8.61901	8.50301	8.41884	8.51751	7.62566	7.50968	7.59208	7.58583	7.53321	7.47375
Fam120b	5.36338	5.31163	5.33251	5.37396	5.22649	5.3557	4.26973	4.20123	4.26646	4.19467	4.28334	4.19044
Fam126a	6.11463	6.27917	6.20987	6.27658	5.99961	6.0984	4.40244	4.31186	4.50671	4.50186	4.09048	3.93338
Fam126b	5.27638	5.64132	5.49387	5.56272	5.43449	5.60669	4.24924	4.28628	4.11034	4.21235	3.79909	3.75058
Fam129a	7.24321	7.42468	7.47343	7.3836	7.4228	7.42326	8.95963	8.93178	8.99963	8.95515	8.69664	8.77032
Fam129b	7.98944	8.08152	8.31248	8.43473	8.31232	8.26095	7.12379	7.07433	6.99712	6.97251	7.00266	6.79489
Fam132a	4.48768	4.36026	4.39553	4.50656	4.59502	4.63834	3.04846	2.83905	3.10207	2.99726	3.22136	3.43068
Fam133b	4.02607	4.07797	3.92958	4.09422	3.93972	3.92164	5.07878	4.9972	4.76591	4.90924	4.66355	4.69681
Fam134a	7.0652	7.11009	7.17112	7.06682	7.27892	7.22354	6.32421	6.38176	6.30599	6.17734	6.44783	6.39173
Fam134b	7.45858	7.46545	7.37777	7.45788	7.19007	7.25835	5.06907	4.99088	5.06711	4.92272	4.81862	4.71634
Fam134c	7.1361	7.04322	6.9643	7.05974	7.0689	7.03562	5.43229	5.39199	5.2824	5.2222	5.60141	5.62849
Fam135a	3.62254	3.93774	4.00553	4.05362	3.59727	3.58881	2.36326	2.54328	3.09098	2.90245	2.88935	2.87747
Fam136a	4.27974	4.0429	4.10337	4.21525	4.05547	4.10999	2.75103	2.72182	2.58987	2.55996	3.19643	2.95469
Fam149b	4.24808	4.23713	4.13219	4.21242	4.22794	4.16511	3.04846	3.03609	2.87507	3.21454	3.16465	3.08061
Fam160a2	3.93242	4.33977	4.37155	4.30313	4.31796	4.3767	1.65565	1.81778	1.70352	1.88602	1.82168	1.68128
Fam160b1	5.76756	5.91368	5.86398	5.86932	5.61402	5.89568	4.61753	4.47924	4.58789	4.61249	4.59129	4.53651
Fam160b2	3.20868	3.47182	3.68409	3.71617	3.40526	3.39163	2.64	2.52589	2.90072	2.76549	2.44684	2.55678
Fam162a	4.29752	4.31478	4.28758	4.37079	4.24525	4.18429	3.51113	3.47699	3.58592	3.72604	3.72694	3.74516
Fam168a	5.41521	5.50441	5.59179	5.56827	5.10846	5.14859	3.32135	3.25233	3.30779	3.40335	3.1123	3.11466
Fam168b	8.4275	8.72044	8.76027	8.75314	8.68486	8.71133	6.71444	6.83509	6.7974	6.69927	6.82702	6.87716
Fam172a	6.16877	6.27702	6.22667	6.11751	6.14197	6.28858	5.38298	5.28757	5.57302	5.53472	5.56779	5.59119
Fam173a	5.36549	5.20916	5.28678	5.40905	5.33827	5.34721	4.31643	4.17359	4.16956	4.40527	4.5865	4.48212
Fam173b	3.46622	3.50164	3.44661	3.66318	3.48516	3.44351	1.84959	2.14826	2.21372	2.10999	2.41477	2.17641
Fam174a	6.51881	6.44952	6.35063	6.36154	6.47235	6.52289	5.15418	5.28499	5.22264	5.02378	5.20035	5.18545
Fam175b	6.38173	6.65175	6.47607	6.31606	6.4059	6.45184	5.81806	5.8452	5.78583	5.8533	5.93575	5.86064
Fam177a	2.95221	3.38647	3.30192	3.33345	3.51401	3.4178	4.87767	4.89259	4.81057	4.50545	4.55743	4.48863
Fam178a	6.61591	7.03687	7.00674	6.98739	6.69343	6.85046	5.71101	5.67231	5.52641	5.33137	5.52087	5.4349
Fam179b	6.16756	6.43026	6.33057	6.33443	6.27154	6.3262	5.41092	5.33575	5.424	5.32326	5.29733	5.33193
Fam195b	5.19806	4.95266	5.10064	5.0385	5.09261	5.18905	4.48069	4.42402	4.42952	4.50186	4.83285	4.66557
Fam198b	6.51691	6.80762	6.68803	6.7239	6.17397	6.28592	3.41015	3.36414	3.48779	3.52149	3.21516	3.36148
Fam208a	6.0294	6.26185	6.30152	6.32067	6.10768	6.19993	5.39547	5.40869	5.56902	5.46455	5.70004	5.71842
Fam208b	4.89056	4.97675	5.15256	5.16409	4.86889	4.90207	6.56427	6.66687	6.69209	6.76811	6.51678	6.49551
Fam21	7.58389	7.78031	7.6818	7.59694	7.59755	7.66402	6.31602	6.18955	6.20924	6.23576	6.34949	6.2686
Fam210a	5.68383	5.80724	5.97254	5.87471	5.72924	5.82654	4.23542	4.11086	4.14295	4.08861	4.14687	4.04794
Fam210b	3.47406	3.23491	3.15519	3.07718	3.24238	3.39163	1.19492	0.714161	0.95681	1.64702	1.31986	1.65837
Fam213a	4.5259	4.59279	4.28758	4.39848	4.51163	4.52553	3.38533	3.30423	3.18791	3.34846	3.74425	3.62037
Fam213b	3.26399	3.09519	3.15519	3.1141	3.35299	3.58881	1.7941	1.84607	1.51711	1.97154	2.529	2.46738
Fam214a	5.80689	5.90951	5.8281	5.68123	6.08542	6.16559	0.840492	1.22566	0.500432	0.580521	1.04058	0.801115
Fam217b	3.66426	3.91021	4.11063	4.02806	3.67598	3.91706	1.81284	1.63531	1.44921	1.51081	1.34276	1.58741
Fam219b	4.74586	4.8346	4.89951	4.97803	4.93439	4.89044	2.64	2.7962	2.75365	2.35245	2.75922	2.68694
Fam220a	3.88027	3.64884	3.71775	3.80539	3.71792	3.61166	2.69153	2.4357	2.33155	2.6535	2.79287	3.17237
Fam234a	7.216	7.32238	7.29497	7.2179	7.48849	7.42003	5.82846	5.71512	5.8232	5.79878	6.10938	5.95292
Fam234b	3.1802	3.22601	3.48063	3.4146	2.84827	3.18619	0.0912996	-0.196571	-0.170945	-0.103006	-0.28837	-1.60697
Fam26f	3.505	3.58062	3.45234	3.39973	4.3015	3.48742	8.02744	8.07153	7.98986	8.05396	8.22646	8.24514
Fam32a	6.23025	6.12842	6.29755	6.32658	6.38913	6.40682	5.39547	5.56578	5.67872	5.58985	5.82321	5.7607
Fam3c	5.59314	5.91921	6.05104	5.86391	5.91379	6.02155	3.6162	3.64741	3.76417	3.83844	4.04233	4.00774
Fam45a	6.05837	6.05741	5.91876	5.96504	5.92637	5.9661	4.61486	4.66538	4.576	4.38593	4.63832	4.72464
Fam46a	5.86619	6.05741	5.93009	5.72663	6.02989	6.02262	7.21597	7.15569	7.24816	7.13829	7.15841	7.19716
Fam46c	5.40088	5.7052	5.44733	5.29578	5.37281	5.56192	4.5852	4.77612	4.85717	4.69966	4.92678	4.91297
Fam49a	6.88064	6.96843	6.87867	6.80704	7.15691	6.89597	9.24197	9.32047	9.43946	9.37009	9.36535	9.4041
Fam49b	7.40217	7.36204	7.31788	7.26688	7.25561	7.28036	6.72375	6.70212	6.63975	6.60623	6.97773	7.09427
Fam53a	4.34104	4.23713	4.24534	4.36058	4.42312	4.16896	3.1329	3.1652	3.21883	3.41102	3.89904	3.82445
Fam53b	5.84064	6.03336	5.91462	5.76679	6.01315	5.99464	4.51256	4.4146	4.576	4.53735	4.9456	4.8512
Fam53c	5.03006	5.21142	5.30271	5.33801	5.36491	5.33353	6.70444	6.71368	6.8543	6.90483	6.55467	6.56719
Fam58b	3.90948	4.0429	3.93776	4.03128	4.05547	3.9533	2.58656	2.47246	2.25408	2.12872	2.8176	2.94526
Fam63a	6.21395	6.16965	6.12728	6.08998	6.01146	5.93586	3.88322	3.89766	3.75012	3.76848	4.18539	4.14586
Fam63b	7.90314	8.30279	8.14407	8.1276	8.01546	8.19367	5.48289	5.57848	5.4825	5.3594	5.34063	5.36413
Fam64a	6.11086	5.95603	5.90526	5.94981	5.58031	5.3974	1.84959	1.42636	1.22391	1.84128	1.61147	1.26245
Fam69a	4.90513	4.82578	4.54768	4.49027	4.59051	4.63834	2.54234	2.67527	2.7395	2.74134	2.6441	2.62923
Fam72a	2.10645	2.09029	2.40884	2.47498	2.11633	1.93302	3.1551	2.94748	2.98706	3.38788	3.33992	3.16427
Fam73b	3.62254	3.7945	3.97801	4.08185	4.00893	3.90785	2.64	2.45419	2.75365	2.55996	2.69837	2.64096
Fam76a	6.14195	6.18696	6.20054	6.12205	6.02322	6.03641	4.6255	4.74641	4.39835	4.37812	4.55987	4.55213
Fam76b	5.6634	5.7786	5.88106	5.95321	5.57119	5.7819	4.50682	4.37632	4.73773	4.37027	4.50255	4.59497
Fam78a	4.43241	4.33563	4.50974	4.47616	4.25668	4.24036	0.840492	0.369026	0.855527	0.0620536	0.693928	1.20039
Fam83d	4.40396	4.30636	4.46796	4.33736	4.16868	4.10194	-0.105737	0.585837	-0.83837	-0.193203	0.763469	0.184444
Fam83f	3.55761	3.34594	2.36094	2.79596	3.11004	3.2676	-1.21536	-3.25546	-0.677905	-2.34004	-1.55846	-1.40052
Fam84b	4.39573	4.40434	4.28116	4.51118	4.21628	4.23669	3.49381	3.38357	3.22899	3.13337	3.27592	3.38259
Fam92a	3.85046	3.45667	3.69861	3.66733	3.50446	3.56558	1.86763	2.31944	2.31257	1.97154	2.393	2.34364
Fam96a	7.31208	7.10403	7.11943	7.09864	7.09619	7.13411	5.6563	5.63226	5.62203	5.58137	6.02252	6.12461
Fam98a	3.46622	3.42589	3.36398	3.4146	3.09739	2.98208	2.5197	2.5083	2.91337	2.67915	2.18063	2.39995
Fam98b	2.97449	2.5841	3.03825	2.90531	2.21335	2.72343	3.26803	3.53895	3.81226	3.73218	3.09217	3.04574
Fan1	3.08101	3.28722	3.34564	3.34385	2.96432	3.21633	-0.177887	0.651426	0.28362	0.407189	0.582897	-0.0220073
Fanca	4.37912	4.68341	4.74483	4.75661	4.26236	4.45461	2.83592	2.45419	2.66662	2.86941	3.09217	2.9918
Fancd2	5.75796	5.81469	5.84343	5.90837	5.51044	5.75264	2.62947	2.86693	2.80888	2.83559	3.03707	2.81671
Fancg	4.24808	4.19668	4.32238	4.37333	4.33423	4.33267	2.55352	2.33948	2.62106	2.30381	2.34843	2.37207
Fanci	5.40499	5.46142	5.46017	5.48499	5.26943	5.25767	3.3978	3.1652	3.19829	3.18799	3.45474	3.38956
Fancl	3.90368	3.72034	3.62954	3.67146	3.39496	3.32404	2.76071	2.78162	2.7395	2.43003	2.7421	2.53179
Fancm	4.63833	4.94996	5.05434	5.04169	4.79636	4.8951	1.77512	1.95399	2.31257	1.62078	1.49363	1.61145
Far1	7.56106	7.7094	7.5848	7.6153	7.25419	7.3906	6.41438	6.43395	6.34621	6.32681	6.03576	6.10992
Fars2	4.48768	4.56834	4.13931	4.27352	4.60846	4.33267	3.29493	3.11957	3.09098	3.16094	3.37367	3.14792
Farsa	5.34853	5.27756	5.49248	5.46489	5.38328	5.42508	5.9614	5.96451	5.91573	5.81477	6.05668	5.94111
Farsb	6.09188	6.03081	6.00309	6.04687	5.9756	6.02688	4.88212	4.77979	4.97352	4.84837	5.02385	5.12826
Fas	2.96339	2.92954	2.67677	2.54874	3.25383	2.94657	6.0715	6.14897	5.99526	6.05411	6.40766	6.45953
Fasn	7.56474	7.92902	8.04099	8.06692	7.62756	7.65132	5.39236	5.38478	5.55496	5.53998	5.14116	5.01113
Fastkd1	3.1802	3.47933	3.48622	3.52381	3.23084	3.19379	2.12917	2.05439	2.57401	2.20133	2.38198	2.39995
Fastkd2	4.75876	4.81691	4.72605	4.68072	4.53996	4.58737	4.04252	4.13971	4.11583	4.00995	4.21981	4.10833
Fastkd3	4.23429	4.12184	4.49318	4.19529	4.10689	4.15347	3.1329	2.82491	2.75365	2.6405	3.22752	3.21223
Fat3	7.48064	7.72212	7.93789	7.94736	7.61596	7.67999	6.00075	5.93354	6.03923	5.94866	5.78818	5.77407
Fau	5.1742	4.82873	4.45946	4.65798	4.83499	5.75135	4.07781	4.09915	4.30058	4.13569	3.99251	4.01677
Fbf1	4.42434	4.48494	4.59761	4.66214	4.3715	4.43552	2.56462	2.54328	2.87507	2.61415	2.63485	2.68694
Fblim1	5.58592	5.56039	5.58529	5.58699	5.51282	5.59814	1.92042	1.56896	2.25408	1.97154	1.75496	2.07629
Fbn1	0.923861	0.671977	0.0869076	-0.223099	0.76269	0.597421	4.92149	5.07694	4.88634	4.8427	5.06918	5.29157
Fbrs	4.00457	4.10251	4.03635	4.11258	3.76669	3.83203	5.2501	5.04374	5.41957	5.63969	4.76876	4.76807
Fbrsl1	2.49348	2.52724	2.80759	2.6694	2.89289	2.7129	4.61219	4.62105	4.50253	4.67756	4.64064	4.48863
Fbxl14	5.25606	5.2338	5.30904	5.41399	5.43449	5.32664	4.50105	4.24438	4.47291	4.3937	4.76876	4.63657
Fbxl17	4.73612	4.95805	5.05246	4.93398	4.79636	4.96333	3.41015	3.39319	3.68519	3.68232	3.94092	3.69541
Fbxl18	4.06293	4.52543	4.47642	4.49727	4.48272	4.49205	3.36643	3.30423	3.09098	3.36435	3.13871	2.90691
Fbxl20	5.85572	6.06242	5.97851	5.79454	6.06119	6.05529	3.66857	3.39319	3.69255	3.5565	3.69615	3.59044
Fbxl3	7.12057	7.24128	7.00626	6.96441	6.96563	7.08698	6.36048	6.38418	6.35668	6.28566	6.33956	6.35036
Fbxl4	4.54835	4.36026	4.53154	4.43784	4.59502	4.56705	2.57563	2.5083	2.63641	2.39949	3.04408	2.7094
Fbxl6	3.80145	3.64884	3.69861	3.67969	3.61513	3.73648	2.2849	2.1708	2.01668	2.21892	2.24282	2.1438
Fbxl8	3.40191	3.48681	3.26336	3.42933	3.48516	3.58304	1.40708	1.49942	1.48356	1.51081	1.04058	1.53808
Fbxo21	5.35279	5.58672	5.63773	5.62479	5.55277	5.53975	1.95456	1.90104	2.03995	2.18352	2.08879	2.41369
Fbxo22	5.51359	5.51906	5.49248	5.49319	5.43197	5.33524	4.80233	4.82313	4.51088	4.60247	4.64985	4.49833
Fbxo25	4.66597	4.49239	4.33173	4.40346	4.73232	4.45145	3.07199	3.09621	3.20859	3.10527	3.29366	3.24334
Fbxo3	6.86582	6.94352	6.77455	6.65459	6.86283	6.76384	5.6498	5.65842	5.73861	5.64783	5.83032	5.82252
Fbxo31	4.27526	4.52543	4.52884	4.48793	4.6437	4.49512	-0.253836	-0.196571	0.359569	-0.289419	0.620865	0.66987
Fbxo33	6.71021	6.79111	6.62163	6.66084	6.62784	6.61485	5.90903	5.9629	5.91416	5.80607	6.05755	6.13812
Fbxo34	4.70314	4.75635	4.80647	4.84893	4.695	4.79382	3.86539	3.71032	3.51296	3.71369	3.98889	3.86502
Fbxo45	5.14503	5.38347	5.51727	5.58261	5.30564	5.2667	3.689	3.7706	3.6172	3.63068	3.98889	3.93814
Fbxo5	5.31618	5.54077	5.58007	5.60223	5.20305	5.38584	0.686458	0.831998	0.855527	0.783338	1.01229	0.921409
Fbxo8	5.74343	5.67116	5.62385	5.63753	5.58712	5.58665	4.12355	4.12824	4.05431	4.14031	4.12061	4.09133
Fbxo9	4.07329	4.21029	4.13219	4.3111	3.88922	4.0401	2.84505	3.07246	3.10207	3.25774	3.31697	3.22007
Fbxw11	6.96374	7.04195	7.08022	7.10055	7.14159	7.13658	8.0209	8.02008	8.10155	8.06555	8.01173	8.06341
Fbxw17	4.1536	4.15506	4.37155	4.45713	4.49725	4.48896	5.84789	5.96934	5.72612	5.80898	5.87715	5.86189
Fbxw2	5.94164	5.8885	5.84234	5.9566	5.91919	5.94263	4.91501	4.83023	4.79697	4.84837	5.11978	5.15509
Fbxw4	5.65135	5.62448	5.36777	5.54593	5.52232	5.50507	2.76071	2.5083	2.76765	2.70435	3.09891	2.97336
Fcgr1	5.88101	5.86	6.1147	5.9726	6.40847	6.18	9.22687	9.24363	9.18604	9.21489	9.29535	9.34403
Fcgr2b	5.40704	5.4073	5.35255	5.27284	5.47418	5.19284	8.69902	8.75495	8.46286	8.41234	7.81287	7.80356
Fcgr4	4.27974	4.07301	3.99772	3.89297	4.6908	4.00168	7.80247	7.83971	7.67106	7.69554	8.29173	8.30511
Fcgrt	5.80379	5.65466	5.21113	5.20031	5.46928	5.53228	3.73393	3.88409	3.6172	3.61747	3.88351	3.73425
Fcho2	6.95186	6.93604	6.90343	6.89186	6.47235	6.76512	6.1583	6.04603	6.32031	6.18966	6.12102	6.13916
Fchsd1	3.40191	3.53086	3.4293	3.48206	3.65885	3.54792	2.57563	2.70647	2.45787	2.47465	2.31408	2.62923
Fchsd2	4.8788	5.09152	5.1313	4.93913	5.15501	5.27746	6.06468	5.97736	5.77027	5.86732	5.08285	5.13657
Fcrl1	4.77154	4.64049	4.45091	4.50424	4.15653	4.13387	1.16607	1.42636	1.41402	1.48196	1.29659	1.10198
Fcrls	9.02998	8.98692	9.06833	9.07674	8.79452	8.93692	7.82341	7.85066	7.89734	7.88033	7.72381	7.74872
Fdft1	5.56221	5.61257	5.37984	5.48147	5.36755	5.36245	4.37118	4.70839	4.50671	4.53384	4.40529	4.3274
Fdps	5.16696	5.31163	5.18214	5.25229	5.07335	5.02847	4.27986	4.17916	4.34796	4.28096	4.25645	4.33464
Fech	5.95851	5.96543	5.89163	5.80868	5.76569	5.80811	4.11225	4.19024	4.09376	4.19022	4.39984	4.24141
Fem1b	7.74079	8.04148	8.02258	7.95649	7.71559	7.80269	6.43342	6.32259	6.3613	6.31868	6.41444	6.37515
Fen1	7.07167	7.04765	7.2067	7.23476	7.10412	7.07109	4.12355	4.18471	3.98406	3.78629	4.11063	4.01226
Fer	5.5381	5.64467	5.61111	5.63647	5.42945	5.66795	4.75467	4.83376	4.88955	4.83131	4.90001	5.06872
Fermt3	8.23097	8.23699	8.18569	8.29369	8.37298	8.32069	7.16948	7.1809	6.93254	6.99311	7.16324	7.03605
Fes	7.1212	7.15359	7.05222	7.10896	7.07214	6.99925	6.18821	6.22364	6.10414	6.17734	6.10269	6.02407
Fgd2	5.47699	5.25803	5.20267	5.24676	5.41677	5.40723	4.56876	4.64137	4.65725	4.66156	5.00603	4.99751
Fgd3	6.4055	6.55195	6.61462	6.56466	6.80465	6.71521	5.6485	5.68215	5.78411	5.72374	5.96187	5.9063
Fgd4	8.82989	9.10683	9.09648	9.05337	9.06108	9.20352	7.23303	7.19746	7.28027	7.26913	7.77259	7.87359
Fgd6	4.95641	5.00566	5.23624	5.32626	5.08622	5.20228	3.93972	4.03916	4.38023	4.31817	4.5865	4.73288
Fgfr1op	4.80922	4.77173	4.6731	4.695	4.58599	4.49205	3.1551	3.43104	3.33626	3.21454	3.14524	3.09773
Fggy	3.98276	4.20123	4.35331	4.31903	4.3234	4.25495	3.22671	3.37389	3.52125	3.78629	3.56109	3.71218
Fgl2	6.38693	6.40484	6.36891	6.33051	7.23554	6.63938	10.4649	10.5594	10.7902	10.8282	11.5343	11.6696
Fh1	6.60435	6.49563	6.40035	6.39067	6.27576	6.27254	4.91717	4.89935	4.89275	4.81405	4.94747	4.96289
Fhl3	5.42939	5.26021	5.39329	5.29444	5.51044	5.53228	6.19715	6.10428	6.26337	6.34696	6.23787	6.2137
Fhod1	4.43241	4.55061	4.74249	4.91493	4.65238	4.63834	0.979654	0.585837	0.95681	0.735243	1.14849	0.882415
Fhod3	0.674502	0.176019	0.979992	0.990496	1.57462	1.02953	3.3978	3.30423	3.06852	3.14262	3.3681	3.10622
Fig4	5.79286	5.83093	5.77312	5.66474	5.54812	5.77179	4.31314	4.39079	4.42068	4.42056	4.50509	4.61294
Fignl1	6.04132	6.1332	6.26214	6.28806	5.95646	5.93472	2.49671	2.35924	2.1722	2.14722	2.72477	2.59346
Filip1l	3.44244	3.53086	3.55701	3.45833	3.09739	3.07547	6.31026	6.4605	6.17417	6.17058	5.72204	5.58513
Fip1l1	5.71394	5.77402	5.69801	5.70864	5.47174	5.71091	5.11508	5.09768	5.08958	5.14837	5.07774	5.21713
Fkbp15	7.31482	7.49818	7.44536	7.48455	7.47816	7.54365	6.5691	6.59055	6.70124	6.65552	6.7234	6.63986
Fkbp1a	5.63745	5.5227	5.57352	5.55043	5.10846	5.25041	4.84163	4.85132	5.27507	5.35145	4.50763	4.65693
Fkbp1b	3.7952	3.59452	3.54634	3.64227	3.51401	3.77749	1.86763	2.69095	1.73238	1.95063	2.29072	2.59346
Fkbp2	4.79677	4.64717	4.53694	4.58535	4.38197	4.28014	4.01447	4.17359	3.99005	4.07901	3.5562	3.66701
Fkbp3	5.60569	5.51358	5.27875	5.36761	5.20305	5.25404	4.37749	4.30678	4.36188	4.36633	4.54019	4.45912
Fkbp4	6.1748	6.11402	6.29038	6.18918	6.1649	6.14125	5.01952	4.98771	5.08679	5.05595	5.12143	5.12826
Fkbp5	5.56588	5.80425	6.01957	6.10915	5.79929	5.77306	4.22496	4.28111	4.21116	4.16321	4.4349	4.4154
Flad1	4.40806	4.34389	4.26824	4.1337	4.30701	4.35654	3.74373	3.64741	3.52125	3.70122	3.79909	3.64969
Flcn	6.72343	6.95435	6.70971	6.78432	6.75112	6.88839	4.79056	4.85132	4.69072	4.57541	4.81453	4.76271
Fli1	7.37101	7.45119	7.3116	7.21507	7.23192	7.29499	4.39314	4.39559	4.04858	4.07901	4.61735	4.66557
Flnb	6.34158	6.51587	6.56264	6.57684	6.96389	6.57325	10.4968	10.5834	10.6423	10.6662	10.0247	9.99505
Flot2	6.26907	6.18925	6.11741	6.15932	6.14351	6.22701	5.15785	5.11813	5.05002	5.02628	5.17186	5.07521
Flrt2	4.52212	4.60314	5.03349	5.10877	4.96954	4.93416	5.45483	5.3531	5.577	5.4774	5.88497	5.90387
Flt1	2.66768	2.85062	3.28277	3.48206	3.09739	3.17856	4.36485	4.43802	4.82404	4.61249	4.46912	4.39822
Flywch1	4.08357	4.23713	4.45377	4.52951	4.5769	4.31188	3.10276	3.11957	3.19829	3.16094	3.3456	3.17237
Fmnl1	6.51501	6.56525	6.93802	6.88431	6.26731	6.30708	4.38377	4.37146	4.44267	4.43568	4.31263	4.23755
Fmnl2	4.25264	4.37645	4.25847	4.23494	4.48758	4.1881	7.46282	7.38749	7.36447	7.4703	7.62364	7.62351
Fmnl3	5.94306	5.84989	6.06232	6.06584	6.13734	6.13436	2.46152	2.64339	2.21372	2.43003	2.11563	2.28505
Fmo5	3.41826	3.42589	3.21703	3.1019	3.24238	3.53602	0.209136	0.444975	-0.281977	0.525026	-0.0913331	0.247179
Fn3krp	3.7952	4.10251	4.04015	4.08185	3.95383	4.16896	1.95456	2.193	2.23404	2.10999	2.34843	2.39995
Fnbp1	7.0665	7.16354	7.35923	7.259	7.07456	7.10068	5.35769	5.1694	5.36534	5.33742	5.0623	5.1345
Fnbp1l	6.26343	6.34337	6.52578	6.51031	6.62564	6.56082	8.82464	8.93775	9.02736	8.95466	8.29558	8.34711
Fnbp4	4.62077	4.64383	4.66572	4.7311	4.35565	4.36329	5.67434	5.71128	5.6898	5.89357	5.41139	5.46491
Fndc3a	7.31427	7.46639	7.40164	7.30296	7.46959	7.32858	9.98312	9.95536	9.90206	9.89644	9.65125	9.72425
Fndc3b	7.07683	7.36407	7.44822	7.49188	7.2254	7.28303	6.37158	6.31122	6.31555	6.37076	6.12515	6.13502
Fnip1	8.08853	8.32198	8.14694	8.12648	8.06342	8.20264	6.81777	6.82713	6.88031	6.83452	6.91322	6.98922
Fnip2	9.84806	10.2312	9.9479	9.91206	9.77012	9.90095	8.33143	8.32307	8.05663	8.06251	8.37063	8.4291
Fnta	6.14809	5.86	5.93419	5.93613	5.77168	5.86985	5.15785	5.13255	5.01815	5.04119	4.96233	4.85624
Folr2	6.27132	6.01409	6.47536	6.41306	7.11829	6.89131	5.42621	5.47359	5.81141	5.82916	6.5874	6.47518
Fopnl	5.95571	5.76329	5.59308	5.7444	5.59164	5.60099	4.16059	4.22297	4.22137	4.34646	4.52525	4.46243
Fosl2	4.54091	4.72509	4.889	4.84345	4.76869	4.67678	6.54198	6.35494	6.06356	5.91262	4.61969	4.61889
Foxj2	5.04066	4.9199	5.01233	4.90267	4.72822	4.70096	3.65305	3.63935	3.64781	3.88877	3.58049	3.60847
Foxj3	4.68636	5.11823	5.00844	4.92015	4.80806	5.05581	4.19671	4.15675	4.34796	4.19022	3.97063	3.94762
Foxk1	4.61369	5.03655	5.17697	4.97803	4.89472	4.98318	3.91392	3.78528	4.11583	3.8097	3.74425	3.54121
Foxk2	5.60925	5.62278	5.68591	5.75028	5.61846	5.53378	4.60145	4.58374	4.63067	4.68707	4.81862	4.87374
Foxm1	5.62518	5.75093	5.99527	5.84756	5.19416	5.33696	2.73147	2.47246	2.57401	2.43003	2.5089	3.06328
Foxn3	4.65911	4.71239	4.92031	4.89031	4.71999	4.71422	4.10467	3.93106	4.31972	4.21235	4.36391	4.3597
Foxo3	7.46695	7.79469	7.69363	7.60993	7.70312	7.78395	4.08938	4.13971	4.04858	4.07901	4.20739	4.18244
Foxp1	5.94164	6.12723	6.29517	6.05876	6.2939	6.2399	7.29889	7.28078	7.26059	7.29269	7.24643	7.30246
Foxp4	1.54649	1.33356	1.24038	1.38218	1.20157	1.38832	3.45855	3.54759	3.82571	3.90517	2.53895	2.37207
Foxred2	4.40806	4.64717	4.65583	4.65381	4.43825	4.43552	0.765529	1.3494	0.500432	0.82988	0.923934	0.575234
Fpgt	5.24464	5.51906	5.27391	5.2202	5.14889	5.41374	4.56323	4.57531	4.47718	4.30587	4.77509	4.79981
Fpr1	1.71477	1.96743	1.95601	1.68992	2.70546	1.91476	6.68804	6.5449	6.14898	6.15352	7.311	7.2792
Fpr2	2.41419	2.27432	2.61686	2.71015	3.64152	2.7648	7.44492	7.47274	7.39017	7.3715	7.9856	7.98391
Frmd4a	5.53436	5.72272	5.6327	5.51636	5.51758	5.63067	7.13593	7.17255	7.19019	7.18659	7.20524	7.18068
Frmd6	4.14871	4.19211	4.61047	4.61141	4.40783	4.59885	3.26803	3.53895	3.29817	3.27467	1.59248	2.02351
Frrs1	5.79129	5.73061	5.77541	5.58261	5.51282	5.58376	4.11603	3.90441	3.89753	4.06935	4.01407	4.06546
Fry	4.94517	5.26457	5.5118	5.55155	4.99364	5.10093	2.53106	2.49049	2.52538	2.43003	2.54883	2.66413
Fscn1	1.68805	1.6588	1.43798	1.46072	2.21335	1.58592	6.44773	6.38056	6.7488	6.8946	6.65529	6.59534
Fsd1l	4.8154	4.87504	5.17177	4.97636	4.96258	5.10496	4.04649	3.77796	3.88474	4.15866	3.70943	3.71773
Ftl1	11.46	11.3939	11.3548	11.3276	11.4745	11.5224	9.89512	9.77284	9.66458	9.73577	10.3392	10.1837
Fto	5.314	5.33252	5.43437	5.50482	5.30838	5.27924	4.18597	4.17359	4.46003	4.32224	4.25343	4.29436
Ftsj3	5.53997	5.58149	5.71478	5.71767	5.6513	5.66931	4.63079	4.80162	4.69072	4.59575	4.91154	4.83597
Fubp3	5.56037	5.67934	5.68469	5.61945	5.62729	5.5707	5.01346	4.98453	5.10345	5.26093	5.1098	5.122
Fuca1	7.97673	7.77383	7.79229	7.8081	7.98229	7.96013	6.59301	6.60407	6.53922	6.5334	6.81684	6.77441
Fuca2	7.93651	7.83441	7.7173	7.65837	7.58966	7.66573	6.5869	6.46506	6.38875	6.49691	6.63803	6.67166
Fuk	3.40191	3.62194	3.50837	3.69195	3.61513	3.55972	1.59199	1.46335	1.14026	1.15638	1.47302	1.89226
Furin	5.89568	5.93569	6.13264	6.14304	6.11554	6.1135	7.54321	7.44642	7.48912	7.54413	7.06467	6.9181
Fut10	3.505	3.74549	3.67921	3.67969	3.47541	3.63973	1.65565	0.369026	1.09653	0.783338	1.57325	1.65837
Fut11	5.39882	5.3572	5.3617	5.45413	5.14889	5.34721	2.66083	2.83905	2.83572	2.80097	3.05105	3.01
Fut8	4.98961	4.95266	4.94692	4.98469	4.82351	4.87871	6.24191	6.24106	6.28909	6.31868	6.10437	6.15458
Fxyd5	8.56462	8.22782	8.10848	8.09162	8.0952	8.03654	7.468	7.37904	7.31347	7.27124	7.33547	7.27966
Fyb	6.98035	6.8582	7.15366	6.93634	6.95339	6.93614	8.12015	8.19523	8.26785	8.26318	7.89069	7.85325
Fyco1	4.26173	4.45857	4.69499	4.89208	4.40783	4.36665	5.0455	5.16098	5.25283	5.3791	4.99884	4.97684
Fzd1	-0.409562	0.821355	0.847237	0.880523	1.2932	0.642508	4.63079	4.72753	4.73416	4.78481	4.58169	4.52073
Fzd5	4.1438	4.32316	4.48203	4.55659	4.22794	4.33953	5.13569	5.18886	5.41735	5.47374	5.29292	5.299
Fzr1	6.14441	6.05112	5.93623	6.11675	5.89014	5.81674	5.09991	5.08883	4.99452	5.00868	5.01675	4.95116
[truncated: 4,380 more rows]

## Sheet: DiffGenesLPSofB6vsR3C8 (Fig 3C)
Gene Symbols	B6.untreated.1	B6.untreated.2	Ripk3.untreated.1	Ripk3.untreated.2	Ripk3_Casp8.untreated.1	Ripk3_Casp8.untreated.2	B6.LPS_6hr.1	B6.LPS_6hr.2	Ripk3.LPS_6hr.1	Ripk3.LPS_6hr.2	Ripk3_Casp8.LPS_6hr.1	Ripk3_Casp8.LPS_6hr.2
1110034G24Rik	3.57229	3.35414	3.34564	3.29645	3.46559	3.55383	1.61353	1.75949	1.58196	1.00235	1.90097	2.00547
1810043G02Rik	4.00998	3.88214	3.86237	3.88231	3.97474	4.0401	1.25096	1.18194	1.22391	1.19245	1.93151	1.76941
2310022A10Rik	5.03006	5.08414	5.15431	5.18593	5.14582	5.2667	3.2056	3.19849	3.31734	3.31612	3.81146	3.8996
2610524H06Rik	3.55761	3.10494	3.36398	3.26397	3.09739	3.23853	1.84959	1.49942	1.67408	1.42246	2.14198	2.17641
9130023H24Rik	3.69142	3.89905	4.11063	3.92102	3.55161	3.62857	2.71164	2.31944	2.63641	2.98703	3.13216	3.22787
A830010M20Rik	1.76676	2.23935	2.70582	2.57546	2.32612	2.28548	3.30158	3.39319	3.74305	3.95851	2.14198	2.29992
AA467197	3.15115	3.20803	2.78961	2.88409	3.25383	2.59168	7.128	7.07433	6.81774	6.7874	6.37123	6.41241
Aatk	4.57412	4.65715	4.65583	4.77594	4.62619	4.8381	-0.177887	0.0175536	0.628756	0.138002	0.693928	0.47395
Abhd11	2.9855	3.13379	3.18987	3.3018	3.44576	3.39163	1.7941	1.60252	1.26399	1.56685	2.04756	2.07629
Abi3	3.44244	3.56657	3.32082	3.30712	3.98851	3.92164	0.91175	1.09031	-0.0678519	0.138002	0.953991	1.23175
Acss1	4.79364	4.99783	4.98691	5.01916	4.46805	4.61024	2.96716	3.25233	3.64781	3.66317	2.9125	3.10622
Actr6	4.06812	3.87646	3.88794	3.82036	3.82158	4.0401	2.09895	1.66737	2.36879	1.74742	2.6441	2.69822
Adcy3	3.75071	3.509	3.89636	4.00531	4.47296	4.42588	1.88544	1.72943	2.08539	2.25348	2.67149	2.82702
Adgre5	4.64875	4.64717	3.74132	3.73604	4.3015	4.10597	2.15876	2.00506	1.67408	1.32833	2.76771	2.76405
Adora2b	1.21337	0.956706	0.538287	0.990496	1.84069	1.27835	6.09943	5.93847	5.64876	5.74666	4.97521	4.87374
Aebp2	5.33568	5.64801	5.74424	5.59789	5.62949	5.63625	7.08095	7.06308	7.23624	7.22954	6.61999	6.65801
AF251705	7.27273	7.09855	7.01885	7.11429	7.35929	7.22261	5.77213	5.7132	5.60652	5.66558	6.32957	6.336
Aff1	6.012	6.30477	6.46478	6.31011	6.13734	6.07495	8.14877	8.0447	8.2408	8.27322	7.53818	7.51057
Ago2	6.37547	6.55817	6.77683	6.68609	5.98422	6.09435	5.55561	5.36537	5.7117	5.75422	5.17824	5.09027
Agrn	3.6779	3.99653	4.21535	4.20388	4.71171	4.45145	6.65857	6.68166	6.97012	6.93375	6.24244	6.1319
Ahsa1	7.90241	7.67913	7.81052	7.87885	8.00279	7.91949	7.07563	7.11341	7.13317	7.16577	7.73034	7.6636
AI413582	5.13517	4.60314	4.64337	4.59844	4.7364	4.58737	3.90085	3.99562	3.91652	4.03995	4.78348	4.69962
Ak4	0.372846	0.505327	1.04205	0.792167	0.825425	0.111994	3.42849	3.63125	3.89753	3.70747	3.03004	3.00093
Akna	5.45932	5.55684	5.65024	5.63435	5.71482	5.50812	7.45799	7.54085	7.7232	7.72007	7.06682	6.9585
Alg2	3.76357	3.5595	3.87521	3.8129	3.47541	3.52402	2.33761	2.31944	2.60555	2.43003	1.73778	1.70382
Amd-ps3	3.04987	3.32107	3.56759	3.2803	3.41549	3.36497	1.45557	1.09031	1.34095	1.15638	2.393	1.61145
Amd1	4.84291	5.07425	5.36929	5.29444	5.10214	5.17377	3.3082	3.24172	3.44485	3.27467	3.96695	3.94289
Amz1	3.85647	4.00175	3.1622	3.51923	3.11004	2.97329	-0.418895	0.585837	-0.281977	-0.623838	-0.891034	-1.05948
Amz2	5.09506	5.25803	5.10428	5.11789	5.35962	5.22098	3.98998	3.97014	4.1853	4.07419	4.59844	4.58285
Angpt1	-1.88349	-1.93946	-1.82736	-1.13383	-1.92181	-1.67942	3.41015	3.28369	2.86207	2.84695	3.42286	3.63217
Ankrd44	6.54789	6.89167	6.69891	6.67944	6.54055	6.60135	4.66212	4.73511	4.48143	4.66478	3.72258	3.85498
Arhgap17	5.8254	5.69394	5.96955	5.8603	5.51758	5.4789	6.41897	6.44902	6.83862	6.77258	6.05755	5.91478
Arhgap27	4.91381	4.85784	4.85266	5.04807	5.10214	5.06826	1.57013	1.42636	1.09653	1.39176	2.38198	2.22397
Arid1a	5.65997	5.78468	6.07721	5.86301	5.24955	5.38252	6.38807	6.40572	6.66241	6.68983	5.90819	5.9063
Arrb2	6.76875	6.66252	6.77626	6.87985	6.81725	6.70528	5.50033	5.46677	5.514	5.61166	6.14809	6.14122
Arsb	5.53623	5.32837	5.59826	5.5859	4.86889	5.04955	4.66728	4.60044	5.11171	5.0535	4.18539	4.28692
Atf5	3.60122	3.34594	3.87947	3.85349	3.65885	3.57724	2.58656	2.39798	2.96291	2.89152	2.38198	2.00547
Atp11a	6.45388	6.61556	6.79722	6.70588	6.61013	6.56595	7.49145	7.59914	7.7223	7.7193	7.01964	6.92171
Atp13a3	7.4645	7.61364	7.69394	7.68392	7.03114	7.21096	6.3193	6.24902	6.49149	6.42008	5.59666	5.66772
Atp2a3	6.176	6.32993	6.08645	5.9726	5.42692	5.36076	5.29243	5.27462	5.01815	4.9572	4.30682	4.24526
Atp6v0a1	8.10472	8.27769	8.48299	8.36258	8.0483	8.07868	7.24988	7.19196	7.37022	7.45042	6.75895	6.72429
Atp6v0d2	4.49155	4.45857	4.87201	4.7031	5.28904	5.10295	2.05241	1.75949	2.49202	2.12872	2.5877	2.82702
Atxn7l1	4.22967	4.18753	4.39849	4.35802	4.08141	4.12992	5.29743	5.34569	5.6143	5.84907	4.64064	4.6307
Aurka	5.32271	5.20463	5.10246	5.31837	4.59951	4.67407	2.14404	1.78893	1.48356	1.92942	2.18063	2.4273
B3galnt1	5.9515	5.92885	6.10565	6.21984	6.36689	6.43111	4.06223	4.06345	4.39384	4.42814	5.19878	5.32468
B3galt6	3.47406	3.37846	3.48063	3.55099	3.24238	3.23853	2.47335	2.10209	2.69622	2.58731	2.86583	2.92621
B3gnt8	5.25378	5.18868	5.02391	5.08882	5.45943	5.19662	1.40708	1.72943	1.37795	1.39176	0.893237	0.921409
Bach1	7.37886	7.7078	7.61638	7.51161	7.65049	7.74313	6.36921	6.24372	5.99824	5.96699	6.7075	6.71392
Bcl2l11	6.6405	6.90917	6.85509	6.7651	6.99492	6.90294	6.1315	6.0762	5.96671	6.00044	5.30609	5.27661
Bcl9	2.39779	2.74237	2.67677	2.61033	2.52822	1.96887	4.08553	3.81421	4.54787	4.54783	3.83991	3.75599
Bco2	0.619007	1.1944	1.31769	1.0678	1.24812	0.809965	4.01042	4.05742	4.02545	3.98446	3.52651	3.29622
Bora	3.41011	3.24376	3.36398	3.4631	2.90746	2.95553	-0.509093	-0.316865	-0.83837	-0.755082	-0.0312121	-0.353213
Bst1	1.35597	1.1574	1.21366	1.34125	2.1897	1.87753	3.26803	3.20942	2.76765	2.84695	3.75709	3.47723
C1qa	8.75705	8.45917	8.46752	8.53484	9.10422	9.00647	8.03469	7.93292	7.96462	8.07162	8.777	8.71244
Cacna1d	4.27974	4.33977	4.80423	4.71717	4.67385	4.59025	3.5563	3.84257	4.33391	4.29762	3.44419	3.50957
Caskin2	3.21804	3.66869	3.53019	3.48675	3.38458	3.25314	2.61886	2.47246	2.40508	2.60079	2.00513	1.76941
Casp8	6.56634	6.39196	6.45982	6.40935	4.43825	4.09385	7.6467	7.55858	7.50227	7.50835	5.16866	5.27661
Cav1	2.46228	2.46805	2.57549	2.71015	4.39754	4.41942	5.66664	5.68019	5.64117	5.49916	6.41376	6.40038
Ccdc94	2.70813	2.5841	2.34871	2.62745	2.36887	2.44669	4.68519	4.64942	4.28606	4.38203	4.0837	3.99409
Ccl17	-1.35298	-2.30203	-1.44034	-0.919707	-0.481236	-1.2924	4.30985	4.32196	3.88474	3.69495	1.80529	1.65837
Ccl22	2.36443	2.2035	2.3114	2.09883	2.81773	2.19757	7.88613	7.90251	7.82047	7.54935	6.14565	5.93279
Ccnd1	7.25634	7.19582	8.11323	8.19412	7.74885	7.67152	4.84846	4.67724	4.98256	5.10171	5.62379	5.60772
Ccnd2	4.48768	4.4737	5.02583	5.01266	4.99705	4.5104	8.80547	8.82724	8.96794	8.88249	7.92215	7.93591
Ccne1	3.88616	3.7517	4.28438	4.20673	4.02906	4.02741	1.63474	1.3494	1.81563	1.86383	3.15174	3.07197
Ccr2	5.23775	5.40138	4.4191	4.15748	4.63497	4.63834	2.05241	2.27851	1.5499	1.11939	2.44684	2.11044
Ccsap	4.00457	4.06804	4.22541	4.0377	3.92547	4.1881	-1.21536	-1.381	-0.677905	-0.289419	-0.28837	-0.353213
Cd200	0.156035	0.38247	0.881589	0.792167	1.33693	0.886927	5.69595	5.85393	5.50566	5.5312	4.03883	3.81929
Cd300lb	7.84877	7.90655	7.82741	7.75965	7.73308	7.7213	3.67882	3.49496	3.21883	3.34846	4.65672	4.53965
Cd300lf	3.5353	3.21705	3.38808	3.31242	3.08462	2.88224	2.29826	2.21486	2.10759	2.10999	2.95027	2.81671
Cd44	8.37455	8.3861	8.46186	8.42604	8.16471	8.03628	10.0812	10.0525	10.2495	10.2009	9.44456	9.42767
Cd55	0.231984	-0.465527	-0.2424	-0.223099	1.61069	1.38832	2.77988	2.52589	1.81563	1.81838	4.81862	4.82573
Cd5l	5.43944	5.2069	5.16132	5.08882	5.61402	5.54718	3.32135	3.51272	3.15632	3.34044	3.80323	3.9803
Cd74	5.79286	5.79224	4.76106	4.61141	5.31113	5.20228	6.53988	6.7242	5.86777	5.88258	5.64121	5.68198
Cdkn1a	5.71062	5.61598	5.77083	5.72465	5.83021	5.45224	8.20858	8.16397	8.61102	8.66066	7.9815	8.02979
Cdkn1b	6.2589	6.165	5.92495	5.88364	5.91379	6.03747	5.18866	5.17499	4.61913	4.59911	4.01407	3.8996
Cdyl2	3.56497	3.84772	4.05528	4.08185	4.0685	3.96222	5.62748	5.5248	5.83322	5.92339	6.18182	6.23997
Cebpa	5.87806	5.91506	5.97453	5.99256	6.17397	6.07906	0.726535	0.992463	1.0049	1.36039	1.7204	1.61145
Cebpb	4.02607	3.46426	3.35178	3.45833	3.74251	3.16317	6.6172	6.33761	6.26708	6.27414	5.84041	5.69751
Cenpn	4.80922	4.69636	4.51523	4.59409	4.02238	4.38667	0.876561	0.831998	0.431719	0.918689	1.51395	1.65837
Cep68	4.82156	4.67689	5.05434	5.10266	4.77665	4.73778	2.27142	2.193	2.6815	2.21892	2.88156	2.8575
Cep97	3.57229	3.63545	3.4293	3.63805	3.27646	3.34465	-0.939727	-1.13999	-0.533516	-0.899472	-0.154069	0.118855
Cfh	5.24922	5.35312	4.65086	4.61141	4.49242	4.54347	3.86539	3.74829	3.25904	3.21454	3.17745	3.22007
Ch25h	2.61192	2.72982	2.95198	3.07718	3.63278	3.06722	7.19515	7.0803	6.93409	7.00266	7.80232	7.68606
Chd6	5.48477	5.91921	5.84452	5.96167	5.73538	5.76925	4.93652	5.1268	5.09237	5.03871	4.32706	4.28692
Chek2	5.82233	5.7052	5.56825	5.52324	5.29459	5.43792	1.5254	1.2681	1.18269	1.11939	1.80529	1.68128
Ckap2	5.80223	5.82799	5.68834	5.68839	5.11161	5.32145	1.33113	1.84607	1.44921	1.26199	2.07518	2.02351
Ckap2l	5.97794	5.93569	5.89584	5.8503	5.206	5.22098	4.91284	4.82668	4.75189	4.58222	3.82372	3.56603
Ckap4	3.96617	4.18294	4.47361	4.45952	4.00893	4.1881	2.05241	1.92776	2.25408	2.01247	1.3875	1.61145
Cln8	7.89477	7.91108	7.97092	7.98646	7.88624	7.93769	6.50141	6.44671	6.73282	6.73715	7.14096	7.1306
Cnn2	4.1438	3.8878	4.22875	4.22372	4.27365	4.16896	4.98276	5.13542	4.85389	4.80825	4.23825	4.14997
Cnn3	-0.661101	-0.251402	0.0267866	-0.105263	0.48029	0.0464054	4.47482	4.73133	4.7694	4.87635	3.97796	4.26055
Cntrob	3.75715	3.91576	3.81871	3.77113	3.33153	3.6618	-0.253836	-0.0855399	-0.170945	-0.289419	-1.00207	-0.783848
Coa6	3.78263	3.39444	3.27633	3.43906	3.24238	3.55383	0.91175	1.09031	0.118561	0.735243	1.19957	1.16832
Cpeb2	5.07458	5.25585	5.41983	5.42137	4.78061	5.07032	4.41476	4.31186	4.73059	4.43192	3.99251	3.93338
Creb5	2.97449	2.79148	3.06839	3.09576	2.60175	2.24219	4.79528	4.98135	5.32565	5.47922	4.20739	4.21419
Crtc2	2.72137	2.39046	2.70582	2.67764	2.50924	2.2126	3.1551	3.38357	3.81226	3.76848	2.87371	3.01
Csf1	2.91813	3.07549	2.88583	2.79596	3.6929	3.06722	7.41954	7.50304	7.70557	7.78278	7.07368	7.09853
Csf3	-1.88349	-2.30203	-1.82736	-1.52976	-1.92181	-1.67942	3.98586	3.67921	3.14563	3.01751	2.20583	1.83214
Csrnp1	2.38121	2.62533	2.93572	2.77306	3.29874	2.91935	6.32012	6.32887	6.20409	6.28148	5.56414	5.41283
Ctla2a	4.79364	4.74393	5.12773	5.28098	5.34899	5.37586	4.14589	4.14541	4.64592	4.56513	4.80632	4.95821
Ctsl	9.06949	9.00931	9.22107	9.23122	9.49506	9.49171	8.06894	8.0255	8.28529	8.23914	8.7787	8.7953
Cx3cr1	6.97759	6.83935	6.95928	7.05816	7.11672	6.96582	3.22671	3.20942	3.04571	2.88051	3.70059	3.4171
Cxcl1	1.86544	1.6588	2.10882	1.88765	2.83308	2.08775	7.2576	7.08327	7.24315	7.25907	6.76161	6.33509
Cxcl14	3.41011	2.92954	3.10519	3.20245	3.24238	3.56558	2.24407	1.69873	2.15098	1.97154	2.76771	2.51914
Cxcl2	4.1778	4.26783	4.32238	4.25711	5.31113	4.4451	9.67638	9.65537	9.73489	9.7554	9.01836	8.67817
Cxcl3	-0.661101	-0.717065	-0.318349	-0.351423	0.628389	-0.0944571	5.20293	4.8548	5.20474	4.99087	4.02473	3.71773
Cxcl9	3.76357	3.72034	3.70821	3.79027	4.86516	3.76735	8.47142	8.62832	8.52988	8.70113	9.31358	9.46248
Cytip	5.41317	5.25366	4.96905	4.94084	4.70338	4.43232	2.83592	2.37874	2.36879	2.38398	3.14524	3.20434
D830046C22Rik	5.78342	5.83971	5.78338	5.6512	5.77566	5.81182	2.60817	2.47246	2.03995	1.95063	2.62554	2.82702
D8Ertd82e	2.50882	2.32525	2.98395	3.00695	2.93617	2.78505	5.16516	5.09474	5.23782	5.23738	4.37783	4.16223
Daglb	7.05478	7.11371	7.19052	7.16024	7.4585	7.3406	4.32624	4.27071	4.48143	4.54085	5.05885	5.05782
Dars2	5.05902	5.1326	5.27067	5.27012	4.92726	5.10295	2.32461	2.10209	2.4229	2.74134	2.88935	2.91659
Dcun1d3	3.99371	4.13617	4.21535	4.11561	4.22794	4.05685	5.77332	5.80973	5.55091	5.60331	4.97521	4.9298
Ddias	4.63483	4.65715	4.57941	4.56105	4.2395	4.26219	1.35689	2.12536	1.18269	1.15638	1.70281	1.85246
Dedd2	3.91525	3.69475	3.39404	3.65485	3.94679	3.69963	1.3822	1.75949	1.0049	1.29554	1.06832	0.75868
Dennd4a	4.68298	4.82578	4.95501	4.90969	4.68235	4.67135	5.74921	5.75109	5.74571	5.85049	4.46912	4.5239
Deptor	3.86246	3.8878	3.65955	3.81664	3.25383	3.39822	0.840492	0.585837	1.18269	1.00235	0.0265034	0.66987
Dfna5	3.39366	3.06554	3.39998	3.29109	3.09739	2.86331	1.93759	1.87382	1.84235	2.12872	3.05798	3.18845
Dhx9	7.27834	7.26539	7.42476	7.40424	6.61013	6.7316	6.64752	6.52753	6.8169	6.84377	6.14239	6.20187
Diablo	4.90223	4.86647	4.86773	4.77978	4.90565	4.7863	4.09704	4.15675	4.26152	4.31817	4.79598	4.73288
Dip2b	7.01301	7.30873	7.31592	7.25419	7.11043	7.1503	5.63672	5.74547	5.96063	5.82916	5.16706	5.10728
Dnajb4	5.28754	5.28401	5.43726	5.39786	5.22358	5.38418	4.27649	4.19575	4.09931	4.17678	3.69615	3.57217
Dnajc1	5.09251	5.20009	5.21787	5.25917	5.09897	5.15444	6.46634	6.56949	6.36821	6.40671	5.81709	5.82894
Dock4	5.34853	5.40336	5.75818	5.71767	5.26094	5.3875	7.07126	6.84564	7.13723	7.14578	6.42922	6.49228
Dok1	5.80379	5.58323	5.60855	5.72862	5.76369	5.64736	4.48362	4.67724	4.46863	4.35444	5.13953	4.93219
Dst	2.20397	2.23935	1.89005	1.84436	1.81	1.89627	4.28323	4.40987	4.20087	4.28931	3.53647	3.54746
Dtd2	3.55761	3.52361	3.14108	3.30712	3.50446	3.2961	1.57013	1.78893	1.86858	1.90788	2.31408	2.38608
Dusp16	4.02072	4.14092	4.03635	4.23494	4.11319	3.61732	7.83606	7.75879	7.59944	7.58158	6.63977	6.64715
Dusp19	3.28197	3.32941	3.44086	3.42444	3.44576	3.32404	1.3822	1.09031	1.48356	1.15638	1.96141	1.76941
Dusp2	2.89495	2.89624	2.6962	2.77306	3.70129	2.99083	8.07405	8.04698	7.76831	7.76268	7.38147	7.35992
Dusp7	5.54742	5.71159	5.87041	5.80116	5.91919	5.86866	4.48945	4.44266	4.18008	3.96374	3.73562	3.87498
E2f1	4.95641	4.97675	5.25765	5.17432	5.2581	5.17185	2.38846	2.29912	2.49202	2.71679	3.09217	2.8575
E2f8	4.93385	4.86933	5.0411	4.83426	4.33961	4.64112	1.95456	1.95399	2.27384	2.20133	1.57325	1.68128
Ebi3	4.38329	4.27648	4.07397	4.14266	4.58145	4.19946	7.753	7.74993	7.39412	7.3442	6.59338	6.45539
Eif1	4.86395	4.6899	4.96505	5.05599	4.66958	4.63834	5.51184	5.50054	5.89992	5.87289	5.12474	5.11781
Eif2ak3	5.71725	5.96007	5.80031	5.83932	5.69395	5.79194	3.11036	2.92112	2.54177	2.86941	2.37089	2.4273
Eif4ebp2	4.32812	4.33149	4.2552	4.21525	3.81387	3.96665	1.33113	1.49942	2.27384	1.95063	1.34276	1.46077
Emb	7.81483	7.80107	7.03944	7.03669	6.82014	6.74005	6.47077	6.42694	5.85635	5.7737	5.77667	5.75396
Emp2	4.6796	4.78392	4.1709	4.25711	4.27365	4.00168	3.51685	3.56471	2.87507	2.50365	3.00871	2.80633
Ep400	6.44593	6.60787	6.77683	6.76655	6.39043	6.36624	8.06675	8.0255	8.29046	8.32947	7.6497	7.62351
Epha4	-0.529856	-0.251402	-1.00424	-1.52976	-1.26973	-0.736003	3.4704	3.58164	2.23404	2.43003	1.6302	1.58741
Errfi1	3.37703	3.18064	3.23042	3.16189	3.42565	3.28192	5.23107	5.016	4.1957	4.25134	3.23977	3.20434
Espl1	5.61989	5.80126	5.96255	5.96336	5.51044	5.55604	1.3822	1.66737	1.26399	1.29554	1.94654	1.98721
Etl4	3.47406	3.3377	3.14815	2.94683	2.68869	2.97329	-2.00386	-1.13999	-1.75591	-1.05994	-0.787941	-0.449429
Ets1	5.16696	5.52815	5.71001	5.67507	5.66637	5.67881	1.22321	1.3494	1.26399	1.67278	2.24282	2.25483
Etv1	2.94093	3.18983	3.57286	3.67558	3.09739	3.44351	0.318071	-0.316865	-0.281977	-0.103006	0.729117	0.420511
F10	-0.661101	-0.585821	-0.883946	-0.733294	0.0257241	-0.521878	3.74373	3.74077	3.44485	3.34846	2.31408	2.27002
F11r	4.22967	3.99128	3.49179	3.26944	3.70129	3.48123	5.55143	5.39678	4.36649	4.31408	4.52275	4.28318
Fabp5	7.65975	7.49494	7.56281	7.59286	7.72282	7.81874	6.12402	6.10867	6.29515	6.42956	6.60763	6.83118
Fam110b	3.54277	3.94861	3.75065	3.67969	3.82158	4.05685	0.979654	0.992463	1.44921	1.22764	1.9907	1.6351
Fam213b	3.26399	3.09519	3.15519	3.1141	3.35299	3.58881	1.7941	1.84607	1.51711	1.97154	2.529	2.46738
Fam53a	4.34104	4.23713	4.24534	4.36058	4.42312	4.16896	3.1329	3.1652	3.21883	3.41102	3.89904	3.82445
Fam58b	3.90948	4.0429	3.93776	4.03128	4.05547	3.9533	2.58656	2.47246	2.25408	2.12872	2.8176	2.94526
Fam83d	4.40396	4.30636	4.46796	4.33736	4.16868	4.10194	-0.105737	0.585837	-0.83837	-0.193203	0.763469	0.184444
Fam98b	2.97449	2.5841	3.03825	2.90531	2.21335	2.72343	3.26803	3.53895	3.81226	3.73218	3.09217	3.04574
Fbrs	4.00457	4.10251	4.03635	4.11258	3.76669	3.83203	5.2501	5.04374	5.41957	5.63969	4.76876	4.76807
Fbxo31	4.27526	4.52543	4.52884	4.48793	4.6437	4.49512	-0.253836	-0.196571	0.359569	-0.289419	0.620865	0.66987
Fcgr2b	5.40704	5.4073	5.35255	5.27284	5.47418	5.19284	8.69902	8.75495	8.46286	8.41234	7.81287	7.80356
Fcgr4	4.27974	4.07301	3.99772	3.89297	4.6908	4.00168	7.80247	7.83971	7.67106	7.69554	8.29173	8.30511
Fchsd2	4.8788	5.09152	5.1313	4.93913	5.15501	5.27746	6.06468	5.97736	5.77027	5.86732	5.08285	5.13657
Fgd4	8.82989	9.10683	9.09648	9.05337	9.06108	9.20352	7.23303	7.19746	7.28027	7.26913	7.77259	7.87359
Fgd6	4.95641	5.00566	5.23624	5.32626	5.08622	5.20228	3.93972	4.03916	4.38023	4.31817	4.5865	4.73288
Fgl2	6.38693	6.40484	6.36891	6.33051	7.23554	6.63938	10.4649	10.5594	10.7902	10.8282	11.5343	11.6696
Filip1l	3.44244	3.53086	3.55701	3.45833	3.09739	3.07547	6.31026	6.4605	6.17417	6.17058	5.72204	5.58513
Fkbp1a	5.63745	5.5227	5.57352	5.55043	5.10846	5.25041	4.84163	4.85132	5.27507	5.35145	4.50763	4.65693
Flnb	6.34158	6.51587	6.56264	6.57684	6.96389	6.57325	10.4968	10.5834	10.6423	10.6662	10.0247	9.99505
Fnbp1l	6.26343	6.34337	6.52578	6.51031	6.62564	6.56082	8.82464	8.93775	9.02736	8.95466	8.29558	8.34711
Folr2	6.27132	6.01409	6.47536	6.41306	7.11829	6.89131	5.42621	5.47359	5.81141	5.82916	6.5874	6.47518
Fosl2	4.54091	4.72509	4.889	4.84345	4.76869	4.67678	6.54198	6.35494	6.06356	5.91262	4.61969	4.61889
Foxp4	1.54649	1.33356	1.24038	1.38218	1.20157	1.38832	3.45855	3.54759	3.82571	3.90517	2.53895	2.37207
Fpr1	1.71477	1.96743	1.95601	1.68992	2.70546	1.91476	6.68804	6.5449	6.14898	6.15352	7.311	7.2792
Frmd6	4.14871	4.19211	4.61047	4.61141	4.40783	4.59885	3.26803	3.53895	3.29817	3.27467	1.59248	2.02351
Gas2l3	7.33002	7.71577	7.72412	7.71904	7.38295	7.55696	5.40476	5.5248	5.85635	5.79585	6.08836	6.05837
Gatsl2	4.36232	4.2148	4.4423	4.37333	3.58825	3.6618	0.803497	0.887493	1.44921	1.32833	0.861873	0.66987
Gbp2b	5.06682	5.19326	5.0786	5.12995	6.1358	5.28281	10.346	10.4063	10.5741	10.6211	9.87245	9.99448
Gbp5	5.06682	5.19326	5.0786	5.12995	6.1358	5.28281	10.346	10.4063	10.5741	10.6211	9.87245	9.99448
Gda	4.92243	5.0866	5.14904	5.2426	5.38848	5.48355	7.11296	7.1571	6.80421	6.7318	6.37956	6.52429
Gdf3	4.41215	4.17833	2.59632	2.72614	3.09739	3.14762	2.77033	2.67527	0.907057	1.19245	2.20583	2.00547
Gfi1	-0.661101	-1.20249	-1.27987	-1.0228	-0.0853072	-0.856297	4.41476	4.39559	4.48143	4.5513	2.76771	2.41369
Gfpt1	5.44144	5.7084	5.79356	5.74538	5.60063	5.66112	6.91365	7.03571	7.08923	7.01782	6.15781	6.19493
Ggact	4.43241	4.47746	4.29397	4.39848	4.3125	4.3361	2.5197	2.23639	2.71079	2.88051	2.82575	3.12304
Glipr2	2.69477	2.37443	2.59632	2.67764	2.78654	2.15152	6.33153	6.28434	5.99824	6.07961	5.56414	5.51516
Gm14548	3.84443	4.00175	3.56231	3.73209	3.63278	3.57724	2.83592	3.15393	2.36879	2.28723	2.84192	3.07197
Gm15210	6.38797	6.3016	6.45555	6.46519	6.54055	6.52289	4.7327	4.61284	4.73773	4.73982	5.30318	5.39563
Gm15772	7.54905	7.57734	7.5786	7.57063	7.73104	7.74894	6.97368	6.91571	6.67175	6.69377	7.45162	7.32081
Gm15800	5.65135	5.89132	6.1362	6.11675	5.62509	5.69361	6.63112	6.64691	7.08504	7.07026	6.35443	6.32695
Gm21948	1.68805	1.80948	1.9398	1.68992	2.80222	2.27119	6.95219	7.0426	6.87709	6.76512	5.57627	5.25197
Gm4951	2.38121	2.37443	2.6371	2.50308	4.03571	3.45619	7.21685	7.39349	7.0097	7.07147	7.74331	7.79506
Gm5424	3.78263	3.68828	3.23042	3.14415	4.27365	4.14957	6.59639	6.44786	5.79612	5.67676	6.84518	6.70277
Gpr132	2.20397	1.73611	1.10155	1.46072	2.60175	2.31363	4.54374	4.66141	4.51504	4.47282	3.98889	3.89471
Gpr141	4.66597	4.60658	3.54098	3.68788	3.29874	3.69428	3.78701	3.55618	2.84895	2.94536	4.16626	4.30177
Gpr146	5.78342	5.83971	5.78338	5.6512	5.77566	5.81182	2.60817	2.47246	2.03995	1.95063	2.62554	2.82702
Gpr162	4.94517	4.98469	4.39553	4.48323	5.18522	5.2004	1.35689	1.04222	1.14026	1.48196	2.57808	2.56911
Gpr183	5.99847	5.8885	6.00212	5.96336	5.91379	5.85675	3.01649	2.78162	2.79527	2.85822	1.9907	1.91176
Gpr65	5.91453	5.82799	6.00796	5.81897	6.19787	6.17329	3.49381	3.37389	3.57002	3.59743	4.31263	4.37031
Gsg2	4.42838	4.40039	4.58464	4.57436	4.11946	4.13387	1.71662	1.63531	2.25408	2.16548	2.31408	2.28505
Gstz1	4.19213	4.10736	4.03635	4.23494	4.07497	3.98865	2.27142	2.23639	2.5088	2.9133	3.05105	3.16427
Gypc	3.03934	3.43365	3.13398	2.9604	3.12259	2.77496	5.31397	5.45764	5.561	5.60331	6.04539	6.12357
H2-Ab1	4.24808	3.8302	3.01523	2.92622	3.35299	3.49358	5.44885	5.51382	4.53155	4.49465	4.408	4.33825
H2-Q6	0.50117	1.1944	0.881589	1.14118	2.43071	2.39493	3.28154	3.20942	2.63641	2.96634	4.37228	4.44915
H2-Q7	-0.195437	-0.585821	0.200118	0.0552018	1.46066	1.38832	3.04054	3.14257	2.92592	2.93475	3.79909	3.88981
H2-Q8	0.50117	1.1944	0.881589	1.14118	2.43071	2.39493	3.28154	3.20942	2.63641	2.96634	4.37228	4.44915
Haghl	4.61014	4.06304	4.53424	4.52951	4.63059	4.57288	2.46152	2.02994	2.69622	2.6405	3.02296	2.91659
Hdac9	5.27638	5.29469	5.52951	5.54255	5.28067	5.28103	4.28323	4.52808	4.43392	4.30175	3.46521	3.52231
Helz	5.11525	5.3346	5.5118	5.38155	4.95559	5.0806	4.60951	4.59211	4.73416	4.8708	3.97796	4.2491
Helz2	6.14318	6.132	6.38022	6.2725	6.82495	6.24995	10.6085	10.5858	10.6374	10.6624	9.97793	9.9258
Hhex	4.20161	4.30636	4.47642	4.42811	4.35032	4.36329	0.979654	1.63531	1.18269	1.45251	2.10227	2.17641
Hipk2	5.01132	5.21367	5.29477	5.23982	4.89472	4.72997	6.1482	6.16028	6.46702	6.41818	5.40597	5.37997
Hivep2	3.90368	4.24597	4.14285	4.00531	3.94679	3.72605	6.29618	6.23304	5.85962	5.86453	5.60378	5.58361
Hivep3	3.1802	2.7548	3.46372	3.29109	3.15958	2.66999	5.18327	5.39917	5.84648	5.84057	4.59844	4.42899
Hnmt	4.68973	4.5997	4.63081	4.69297	4.91289	4.99627	2.67114	2.52589	2.23404	2.61415	3.15821	3.36855
Hpse	7.21366	7.36458	7.23811	7.22178	7.2283	7.31341	6.14265	6.27397	6.47451	6.48968	6.74934	6.87405
Hscb	4.26173	4.04796	3.69378	3.77882	3.66744	3.67271	1.27818	1.53461	0.431719	0.580521	1.17426	1.26245
Hsd17b11	6.23602	5.82799	5.90839	5.93956	5.85486	5.8044	6.96429	6.96007	7.15665	7.14866	6.38647	6.42772
Htr2b	3.43442	3.41809	3.5989	3.61248	3.9678	4.08571	-0.0370245	0.113769	0.746592	0.278865	0.953991	0.959377
Htra2	5.89422	5.75712	5.81483	5.92492	5.92816	5.70959	4.10086	3.97656	4.22137	4.32224	4.85093	4.68836
Iars	5.85722	6.03464	6.05293	6.16152	5.69395	5.66248	5.25353	5.1666	5.33038	5.4865	4.87862	4.75733
Ick	3.54277	3.66211	3.67921	3.4146	3.6929	3.72605	1.93759	2.1708	2.36879	2.01247	2.55865	2.74244
Ier2	2.83532	2.67852	2.33638	2.53065	2.60175	2.56851	4.82096	4.83376	4.52332	4.60582	4.01764	3.89471
Ier3	2.2412	2.422	2.16568	2.07406	2.70546	2.35485	6.5293	6.26483	5.94067	5.68944	5.44485	5.37295
Ifi44	3.03934	3.14328	3.21029	3.08959	4.28486	3.48742	8.12015	8.10885	7.9669	7.89955	8.57936	8.61564
Ifit3	5.314	5.37544	5.37533	5.29578	6.42122	5.82532	10.1592	10.1943	10.0537	10.0644	10.7106	10.6761
Iigp1	4.56313	4.57887	4.65335	4.52266	5.74758	4.82593	9.66079	9.68736	9.43686	9.43774	10.178	10.2454
Ikbkb	5.8751	5.92335	6.01378	6.00736	5.96519	5.92335	7.38122	7.37662	7.50853	7.64559	6.84568	6.77507
Il10	1.98	1.54883	1.80311	1.25573	2.45075	1.96887	5.61419	5.57637	5.38364	5.31306	6.207	6.25722
Il12a	-1.14653	-2.30203	-2.06837	-2.07725	-2.40724	-1.92043	2.56462	3.04832	3.52949	3.62409	1.82168	1.56296
Il12b	4.04724	4.01732	3.98593	4.15157	4.96954	4.23669	9.77351	9.68736	9.70495	9.83982	7.87776	7.8501
Il1a	4.39573	4.32316	4.41325	4.40843	5.48394	4.54644	10.3577	10.3865	10.1592	9.97442	7.38905	7.12435
Il1b	6.44792	6.33201	6.44122	6.46638	7.4622	6.45184	12.1547	12.2544	12.0668	11.9568	10.1418	9.98027
Il1rn	4.95921	4.89764	4.96705	4.97469	5.72308	5.10898	10.2874	10.2518	9.85578	9.83662	8.96481	8.97387
Il21r	3.78893	3.56657	3.49179	3.44872	3.65885	3.82715	2.35049	2.45419	1.78841	1.77146	2.71602	2.67558
Il4i1	1.68805	1.80948	1.9398	1.68992	2.80222	2.27119	6.95219	7.0426	6.87709	6.76512	5.57627	5.25197
Il4ra	6.45685	6.62236	6.5183	6.48235	6.7318	6.6359	8.41121	8.36918	7.5542	7.45182	7.63673	7.54375
Il6	4.60301	4.48494	4.49595	4.49727	5.51758	4.63277	9.96622	9.88457	10.0771	9.99841	9.04358	8.92584
Imp3	4.66597	4.54346	4.61303	4.54311	4.54463	4.6074	2.32461	1.84607	2.36879	2.43003	2.93528	2.79588
Inf2	4.30633	4.02761	4.44805	4.51578	3.77466	3.6618	2.98379	2.78162	3.19829	3.47099	2.26697	1.91176
Intu	2.34746	2.61172	2.74366	2.6611	2.1412	2.40804	3.45259	3.6634	4.03127	3.99471	4.47691	4.50155
Iqgap2	7.24264	7.53335	7.55684	7.50294	7.51787	7.58791	6.51649	6.50664	6.55849	6.66277	7.07325	7.15586
Iqsec1	5.71394	5.69878	5.91773	5.9301	5.29459	5.34209	3.3978	3.06044	3.25904	3.44879	2.59725	2.53179
Irf2	3.24579	2.83898	3.21029	2.79596	2.56546	2.68084	3.97758	3.89089	4.57998	4.73065	3.67375	3.8398
Irgq	5.03006	5.32629	5.27229	5.15231	5.1611	5.16993	4.14219	3.80703	3.89753	3.69495	3.30536	3.22787
Irs2	3.11149	3.44904	3.70821	3.85349	3.33153	3.49358	2.48508	2.12536	2.38705	2.41484	0.0819985	0.247179
Itgav	8.09902	8.15784	8.55742	8.52459	8.43496	8.43922	9.76924	9.70677	10.0395	9.96394	9.00966	8.9834
Itgb3	5.44144	5.71159	5.63144	5.53122	4.98336	5.08469	2.14404	2.23639	2.10759	2.43003	1.75496	1.16832
Itgb7	5.05902	5.22489	4.39849	4.52723	4.21042	4.23301	3.75346	3.72563	2.60555	2.5737	2.9651	2.88735
Junb	5.73856	5.12783	5.09699	5.16702	5.77566	5.41699	8.44407	8.17377	8.09115	8.16364	7.72163	7.37361
Kalrn	-0.529856	0.0199002	-0.483408	-0.648405	0.128818	-0.856297	3.78226	4.08735	4.21116	4.04489	4.74961	4.78931
Kcnk13	6.35119	6.2781	6.45198	6.53207	6.33894	6.40764	2.56462	2.27851	2.1722	2.33642	2.67149	3.02798
Kctd9	4.89056	4.96074	4.979	5.01916	4.6908	4.70362	3.86539	3.67133	3.91022	3.67597	3.10562	3.15611
Kdm4a	6.31999	6.5113	6.44984	6.39067	6.47357	6.49243	8.25941	8.38131	8.38123	8.37824	7.65943	7.57237
Kif11	7.82444	7.942	7.89886	7.96473	7.38295	7.5577	4.05044	4.17916	3.99005	4.03002	4.68611	4.81023
Kif18a	5.25833	5.24266	5.02006	5.12091	4.70338	4.67949	0.513991	-0.0855399	0.56602	0.68549	0.693928	1.10198
Kif2c	6.13084	6.13081	6.03492	6.03569	5.39625	5.58087	2.12917	1.72943	1.86858	1.62078	2.45737	2.38608
Kif5c	3.39366	3.78846	3.69378	3.55099	3.76669	3.7208	4.40862	4.52808	4.73416	4.81115	5.13298	5.01339
Kifc5b	3.45833	3.46426	3.58854	3.78264	3.36359	3.51799	-1.07097	-1.381	-1.01894	-1.68797	-0.219657	-0.552522
Klf7	2.73448	2.422	3.07582	2.96715	2.78654	2.8916	5.72097	5.85044	5.98181	5.90041	4.82677	4.8512
Klhl22	3.45833	3.87076	3.78735	3.87157	3.92547	4.04431	1.93759	1.84607	2.27384	1.92942	2.65329	2.32922
Kmt2a	5.11023	5.38147	5.55102	5.59354	5.03405	5.05164	6.15004	6.25958	6.4034	6.64498	5.52212	5.46985
Kmt2d	5.83761	5.93022	6.33134	6.22618	5.54113	5.52928	6.65143	6.68264	6.91612	6.97704	5.82728	5.67914
Ktn1	4.1778	4.5145	4.57155	4.49261	4.38197	4.34295	5.5886	5.73795	5.83655	5.79878	4.91537	4.8787
Lat2	8.01519	7.66066	7.67631	7.76474	7.59361	7.54551	4.65175	4.80883	5.01815	4.96764	5.28703	5.4616
Lcn2	1.21337	0.956706	1.43798	1.68992	2.32612	1.44032	7.13453	7.35279	6.53103	6.54129	5.51206	5.35526
Ldlrap1	5.8751	6.00631	6.11831	6.17687	6.07416	6.11249	2.50825	2.00506	2.57401	2.16548	3.04408	3.01
Lix1	0.156035	0.999142	0.200118	-0.105263	-0.205601	-0.170406	3.76312	3.67133	3.30779	3.26623	2.15498	2.50637
Lmo4	5.24005	5.034	4.92855	5.00285	5.19416	4.96333	6.85271	6.86304	6.75497	6.85928	7.45425	7.50937
LOC102642186	7.65243	7.43872	7.30923	7.35754	7.3836	7.50488	8.31981	8.51231	8.17532	8.12041	7.73738	7.79899
Lox	1.54649	1.51997	0.494566	0.199592	2.38978	1.83931	5.30903	5.26417	4.56802	4.42814	5.12639	5.14277
Lpar5	3.36865	3.64216	3.52477	3.33345	3.09739	3.48742	-1.76285	-2.5185	-1.01894	-1.68797	-1.00207	-0.783848
Ly75	-0.298531	0.0199002	-0.101538	0.0552018	1.20157	0.642508	3.87879	3.63935	3.6172	3.50724	3.01586	3.10622
Mafb	5.74829	5.71796	6.06325	5.88543	5.93706	5.98482	2.83592	2.94748	2.95068	2.9133	3.49107	3.64388
Malt1	5.40088	5.4073	5.29317	5.23004	5.66851	5.35061	9.03413	9.15507	9.04562	8.99015	8.1577	8.14264
Mapk14	6.88138	7.09243	7.03706	7.01083	7.0567	7.06541	4.94504	4.77244	4.72701	4.66798	5.35055	5.39563
Mapkbp1	4.06293	4.13617	4.08875	4.22372	4.40269	4.09385	7.507	7.56711	7.53129	7.52657	6.95236	6.93785
2015-03-01	5.76436	5.86288	5.40663	5.3765	5.83021	5.91304	6.62782	6.5769	6.20795	6.02565	6.79676	6.78502
Mast4	-0.195437	0.505327	-0.17025	-0.420136	0.315231	0.111994	4.43001	4.44728	3.88474	3.95851	2.80116	2.7205
Mcoln2	5.82846	5.65797	5.64525	5.55155	5.66637	5.6432	7.4138	7.4078	6.95107	6.82952	6.41376	6.44873
Mcoln3	4.45636	4.79299	4.82203	4.80821	4.96606	4.97659	1.90303	1.97975	2.36879	2.41484	2.54883	2.59346
Mdm1	3.7048	3.61513	3.49179	3.77882	3.09739	3.09992	0.0285639	-0.933537	-0.533516	-0.392512	0.376446	0.3073
Mertk	6.55715	6.80463	6.74803	6.67635	6.98637	7.08902	5.94238	6.05817	6.30839	6.35493	6.64381	6.69153
Met	-0.00902432	-0.465527	-0.669821	-0.105263	0.0257241	0.292566	3.67882	3.46791	3.06852	3.17903	2.84192	2.97336
Minpp1	5.15482	5.33873	5.2229	5.26875	5.22066	5.0806	5.87378	5.92858	6.06214	6.16945	6.5193	6.51476
Mki67	9.78947	9.76622	9.78908	9.88529	8.72192	8.86502	7.79778	8.00917	7.88935	7.78056	6.55651	6.40727
Mkl2	6.14318	6.30689	6.51077	6.5155	5.93528	6.05216	4.13104	3.89089	4.1957	4.21673	3.75282	3.47067
Mmp12	7.36153	7.1424	6.71745	6.80798	6.31591	6.09942	7.83892	7.93621	7.17187	7.18548	6.47723	6.47436
Mmp13	3.83837	3.99653	3.86237	4.01185	4.6567	3.91246	9.32528	9.39267	8.2561	8.13959	7.45326	7.52647
Mmp25	-0.965956	-0.585821	0.0869076	-0.492286	-0.205601	-0.856297	4.36167	4.44728	4.26646	4.37027	3.64179	3.71218
Mpp7	3.51264	3.91576	1.34256	0.908812	2.34765	2.44669	2.05241	1.90104	0.0283634	-0.755082	1.06832	1.37909
Ms4a14	2.50882	2.5701	2.22039	2.48441	1.90019	2.18238	3.29493	3.30423	3.96595	3.86662	3.1838	3.07197
Ms4a6b	6.81425	6.71518	6.4963	6.4044	7.04274	7.03667	8.33812	8.22549	8.34636	8.362	8.97962	8.97358
Msrb1	6.96791	6.78733	6.61781	6.58836	6.70494	6.76893	5.29076	5.27981	5.00343	5.1229	5.66979	5.68624
Mta3	5.29642	5.20463	5.19756	5.16702	5.18223	5.17952	3.45259	3.53026	3.15632	3.17903	3.88351	4.01226
Mxd1	4.25264	4.28079	4.20521	4.04409	4.43825	4.38003	7.12893	7.0855	6.86411	6.92775	6.46293	6.54082
Myadm	6.7767	6.73807	6.93496	6.7588	6.82399	6.70727	7.80306	7.70623	8.01466	7.90907	7.27201	7.14457
Myo1b	3.52023	3.91021	3.90056	3.84985	3.39496	3.51192	2.59741	2.2576	2.52538	2.12872	3.73129	3.74516
Myo1g	7.30551	7.33486	7.35541	7.47276	7.39851	7.31602	8.32981	8.33465	8.32224	8.37334	7.58605	7.47988
N4bp2l1	4.61369	4.63377	4.27148	4.05994	4.38718	4.5494	1.25096	0.774282	0.95681	1.45251	1.82168	2.20829
Nav1	6.14318	6.1766	6.42166	6.27793	5.81677	5.82288	4.97862	4.95236	5.12538	5.26093	4.28924	4.33825
Ndst1	5.61989	6.01409	5.89058	5.91536	5.56661	5.71224	3.54514	3.51272	3.60164	3.44131	2.79287	2.67558
Nek6	5.87806	5.93706	6.05481	6.1512	5.57804	5.8651	3.92257	4.14541	3.91022	3.60414	3.31697	3.19642
Neurl3	6.91489	6.62913	6.34141	6.3913	6.86842	6.77401	5.95087	5.94011	5.55496	5.58137	6.19996	6.20484
Nfat5	5.27638	5.3346	5.43726	5.3765	5.05711	5.03694	5.94769	5.95318	6.09306	6.06874	5.17026	5.04242
Nfatc3	6.21512	6.39792	6.4441	6.29478	5.85674	6.14223	5.68455	5.53787	5.55698	5.4234	4.95863	5.05782
Nfil3	3.42636	3.22601	3.16917	2.9938	3.05874	2.72343	5.85582	5.90188	5.22264	5.10408	4.93434	5.00207
Nfkb2	6.12088	5.95469	6.02918	6.0556	6.38132	6.07084	9.0463	9.11095	9.09939	9.08465	8.50708	8.39833
Nicn1	3.14134	3.61513	3.64463	3.29645	3.49484	3.49358	0.419354	0.288856	0.688877	-0.0181167	1.14849	0.921409
Nid2	3.7048	3.99128	3.96205	3.9822	3.47541	3.50584	2.96716	2.64339	3.01081	2.95589	2.14198	2.25483
Nlrp3	5.99166	6.06492	6.17653	6.11144	6.25026	6.01299	9.36757	9.35086	9.57021	9.6431	8.9439	8.86946
Nme4	3.94376	3.44136	3.66449	3.75953	3.79831	3.97549	2.03656	2.35924	2.25408	1.99215	2.75068	2.87747
Nptx1	4.03669	3.95401	4.94489	5.1194	5.58258	5.3438	2.61886	2.33948	3.19829	3.38008	3.89517	3.81929
Nr1d2	6.44493	6.49007	6.4369	6.3028	6.50864	6.59849	4.45408	4.49273	4.58789	4.67118	5.35478	5.3939
Nr1h3	2.89495	2.82726	3.04584	2.6611	3.80611	3.66726	4.43001	4.40036	4.61526	4.62244	5.74048	5.44998
Nr4a3	-0.661101	-1.40894	-1.82736	-1.52976	-0.481236	-0.987542	3.92257	3.89766	3.64781	3.61082	2.14198	1.83214
Nrros	8.0686	8.07905	8.15025	8.17696	8.17979	8.10156	6.50933	6.5449	6.54635	6.61954	7.19308	7.19119
Nudt19	5.08996	5.01345	4.889	4.9797	4.82734	4.84052	3.78701	3.93765	3.95986	4.04982	4.59129	4.58589
Nupr1	2.20397	1.54883	1.78508	1.70613	2.0123	1.33439	4.40862	4.77979	4.09931	4.09339	3.82372	3.70102
Olfml3	3.65739	3.65549	3.96205	4.00858	4.78061	4.76352	2.73147	2.45419	3.13486	3.00742	4.25343	4.12513
Orai2	4.65911	4.89764	4.67064	4.70915	5.01399	4.87871	6.03207	6.2477	5.85798	5.76324	5.20505	5.18545
P2ry1	5.34426	5.29682	5.63648	5.51406	5.5458	5.53078	1.69658	1.75949	2.03995	1.90788	1.22444	1.20039
P2ry2	2.92958	2.5701	3.06091	3.1141	3.08462	2.80502	5.38298	5.3004	4.88955	4.87635	4.27145	4.11255
Pank1	4.61369	4.33977	4.61303	4.56105	4.63059	4.72997	-0.253836	-0.0855399	0.118561	0.138002	0.503825	0.420511
Parp14	8.12353	8.22726	8.29188	8.12327	8.6362	8.39565	11.8257	11.8746	11.9563	11.9291	11.2561	11.2186
Parp4	5.77868	5.73218	5.91359	5.92058	5.22939	5.31798	6.74342	6.74594	6.93098	6.98671	6.01184	5.97973
Parvb	4.22038	4.09763	4.43654	4.70108	3.74251	3.71554	3.61085	3.28369	4.16956	4.1029	2.66242	3.10622
Pask	4.55945	4.5997	4.75181	4.83978	4.80027	4.80129	0.513991	0.113769	0.118561	-0.392512	0.582897	0.365016
Pcdhgc3	5.5306	5.57974	5.88741	5.98012	5.23229	5.34038	4.70789	4.61695	4.91809	4.88465	4.34134	4.27943
Pcna	8.1381	7.97659	8.22844	8.28697	8.23608	8.20897	6.85948	6.89555	6.96481	7.02221	7.49315	7.5241
Pcp4l1	6.52259	6.22991	6.28958	6.26705	6.50745	6.29654	3.99819	4.03302	4.6345	4.42814	4.67488	4.7438
Pcyox1	8.12229	8.22643	8.22091	8.13211	8.215	8.2292	5.52611	5.49161	5.37909	5.4253	6.06273	6.01621
Pde1b	2.56863	2.67852	2.78961	3.19673	2.92189	2.73388	3.95667	4.35679	4.20602	4.26834	3.63717	3.43742
Pdgfrb	-0.0992221	-0.861455	-1.44034	-2.60776	-0.0853072	-1.13193	3.42849	3.24172	3.33626	3.01751	1.9907	1.74787
Pfkfb3	4.7491	4.98469	5.0065	5.0996	5.56431	4.99844	9.64536	9.53251	9.17901	9.12122	8.8411	8.84194
Phgdh	3.52778	3.32107	3.66449	3.82779	2.36887	2.58014	2.5197	2.47246	2.52538	2.8126	2.00513	2.02351
Pira11	3.84443	4.00175	3.56231	3.73209	3.63278	3.57724	2.83592	3.15393	2.36879	2.28723	2.84192	3.07197
Pira4	3.84443	4.00175	3.56231	3.73209	3.63278	3.57724	2.83592	3.15393	2.36879	2.28723	2.84192	3.07197
Pira5	3.84443	4.00175	3.56231	3.73209	3.63278	3.57724	2.83592	3.15393	2.36879	2.28723	2.84192	3.07197
Pira7	3.84443	4.00175	3.56231	3.73209	3.63278	3.57724	2.83592	3.15393	2.36879	2.28723	2.84192	3.07197
Pkd1	7.11431	7.34825	7.62559	7.68928	7.32917	7.32383	5.86145	5.73795	6.04643	5.98895	5.41949	5.40254
Pla2g15	7.89294	7.91003	7.9816	7.94864	8.27488	8.31526	4.39625	4.21756	4.51504	4.49104	4.91727	4.88118
Pla2g7	3.85046	3.80051	3.50286	3.51923	4.96606	5.17569	3.14034	3.17638	2.98706	2.88051	4.59129	4.56757
Plagl2	4.51833	4.62363	4.72605	4.64332	4.78061	4.4451	7.66841	7.61824	7.92103	7.86854	7.14626	7.21982
Plat	-1.35298	-1.64995	-1.13548	-2.31826	-1.26973	-1.67942	3.19135	3.13112	3.57002	3.46363	1.51395	1.20039
Plaur	4.1826	4.00696	4.09608	4.22653	4.16262	3.73648	6.80788	6.68852	6.59233	6.59953	6.2202	5.9423
Plekhg2	2.9855	2.96208	3.04584	2.94683	3.12259	2.91935	3.64785	3.63935	3.14563	3.40335	2.87371	2.79588
Plk2	6.96374	6.76445	7.09448	7.15027	7.11829	6.89772	7.42412	7.55751	7.62082	7.68648	6.93269	6.92291
Pltp	7.62099	7.51518	7.74351	7.66383	8.36838	8.3634	6.73608	6.81555	6.97239	7.04828	7.58094	7.52686
Plxdc1	3.29973	3.47182	4.17783	4.01185	3.36359	3.66726	0.209136	0.444975	1.96898	1.62078	1.22444	1.40684
Pmaip1	4.1438	4.30213	3.78735	3.86436	3.65885	3.52402	3.01649	3.14257	2.63641	2.74134	2.44684	2.44078
Pnpo	4.58502	4.5145	4.507	4.50656	4.33423	4.41942	1.81284	2.00506	2.29334	1.97154	2.4885	2.56911
Pold3	5.64789	5.66952	5.65397	5.72465	5.73742	5.71224	4.36802	4.4146	4.29091	4.21673	4.87273	4.86126
Polr2a	7.29393	7.19639	7.56016	7.5673	6.61901	6.73225	5.79822	5.75856	6.22835	6.19412	5.26022	5.40426
Polr2g	5.7023	5.59884	5.61111	5.61409	5.65778	5.55014	6.43645	6.42811	6.5615	6.59533	7.49762	7.50135
Pou2f2	3.36021	3.3377	3.35178	3.156	3.18373	3.20886	5.80174	5.97255	5.99675	5.91532	5.21904	5.038
Ppfibp2	4.55576	4.59279	4.50974	4.51808	4.90201	4.77369	6.32665	6.46734	6.31555	6.38642	7.06381	7.06137
Ppm1l	1.63308	1.54883	1.52748	1.60602	1.98508	1.89627	3.18417	3.17638	3.48779	3.47099	4.0837	4.14586
Ppp1r12b	2.88322	3.44904	3.55168	3.57325	3.51401	3.73648	1.95456	2.07844	2.21372	1.92942	1.6487	1.26245
Ppp1r15a	3.45833	3.65549	3.32082	3.27488	3.68446	3.74167	5.56669	5.96451	5.83821	5.92473	5.14443	5.05124
Ppp2r2a	4.66939	4.45857	4.72131	4.94256	4.24525	4.04431	6.05978	6.18402	6.42345	6.33692	5.55068	5.52943
Pprc1	3.35172	3.45667	3.97801	4.03449	3.19565	3.19379	4.17515	4.2067	4.31496	4.34646	3.82372	3.61443
Prdm1	3.73774	3.58758	3.81427	3.59518	4.062	4.23669	5.49163	5.64842	5.91573	6.06631	5.40188	5.38695
Prkar2b	4.84291	5.12304	5.11335	5.14787	4.76869	5.06412	2.96716	2.82491	3.15632	2.96634	3.57082	3.48375
Prrc1	4.6762	4.79299	4.88688	4.98137	4.58599	4.83324	3.91392	3.74829	3.81226	3.79218	3.06488	3.26624
Prrc2a	6.43693	6.5466	6.80003	6.78575	6.31591	6.19615	7.15211	7.1286	7.34066	7.39587	6.73643	6.62812
Prrc2b	6.24063	6.4798	6.75384	6.57684	6.26872	6.20087	5.43833	5.43686	5.64117	5.6183	5.05018	4.96988
Prrc2c	7.24608	7.40113	7.67141	7.63845	6.99918	6.96582	8.5628	8.52248	8.75771	8.81414	8.07464	8.11057
Psd4	7.19124	7.32915	7.41526	7.42306	7.22249	7.19071	8.10953	8.16958	7.96614	7.88723	7.56946	7.52686
Psme2	2.91813	2.35822	2.13753	2.15895	2.38978	2.24219	4.87322	5.00349	5.1416	5.26729	4.23213	4.60098
Ptafr	7.79188	7.90342	7.59648	7.53987	7.95799	7.90337	8.60053	8.6568	8.52344	8.38386	7.73007	7.69206
Ptch1	2.59763	3.11462	3.11966	2.98718	2.92189	2.90091	4.02254	4.16239	4.01961	3.82701	3.17745	3.00093
Ptges	2.16575	2.10979	2.06465	1.85894	2.86329	2.34124	7.31991	7.29688	6.52177	6.45112	6.19918	5.98319
Ptgfrn	3.64355	3.77631	3.75529	3.8129	4.32883	4.19946	2.37591	2.41696	2.03995	1.79511	2.82575	2.59346
Ptgir	2.53904	2.37443	2.17956	2.40719	2.72205	2.42104	3.67882	3.51272	3.12402	3.15181	2.94279	2.8575
Ptgs2	7.31917	7.28428	7.30687	7.3116	8.32527	7.39513	12.7001	12.652	12.9041	12.8714	11.8917	11.8464
Ptpn23	5.04593	4.84044	5.10973	5.20886	4.33423	4.49819	5.87489	5.72277	5.92201	6.08682	4.96602	4.9488
Ptprs	5.56772	5.68909	5.58789	5.6428	5.24094	5.36245	4.86875	4.55832	4.86696	4.98831	4.30973	4.33825
Pusl1	3.76357	3.48681	3.57811	3.65902	3.57918	3.68892	1.88544	2.27851	1.58196	2.27045	2.7421	2.41369
Pvr	3.60122	4.01215	3.88371	3.86075	3.82158	3.81243	5.23802	5.33075	5.58691	5.70201	4.69504	4.5645
R3hdm1	5.39882	5.62786	5.85752	5.89695	5.206	5.28991	4.28993	4.39559	4.51088	4.56168	3.93339	3.87994
Rab11fip1	4.09887	4.32316	4.29716	4.26534	4.72822	4.14566	8.33993	8.28579	8.22819	8.18282	7.06897	6.97017
Rab7b	8.23444	8.25434	8.38574	8.41221	8.34749	8.30039	5.91879	6.05666	5.89833	5.91397	6.6147	6.61703
Rad51	4.05249	3.74549	4.32238	4.32953	3.35299	3.51799	2.12917	1.78893	2.10759	2.091	1.49363	0.921409
Ranbp2	8.55957	8.77717	8.71649	8.7116	8.36442	8.35665	10.1036	10.189	10.0963	10.0645	9.44968	9.4739
Raph1	6.25093	6.29523	6.28718	6.34546	5.44201	5.67203	4.03456	3.90441	4.18008	4.27256	3.49107	3.36855
Rcl1	3.20868	3.27863	3.11966	3.55993	3.2192	3.31014	5.26208	5.31059	4.89594	4.87635	4.67488	4.54902
Rcsd1	5.45735	5.52452	5.4387	5.41768	5.43197	5.35231	6.67146	6.7156	6.74083	6.7402	5.53337	5.54979
Rdh10	4.29752	4.10251	4.29397	4.34255	4.18073	4.34976	2.14404	1.97975	1.96898	1.84128	2.4782	2.74244
Rel	4.57412	4.40829	4.41618	4.39098	4.18672	4.31885	6.33963	6.25695	6.69301	6.69141	5.96187	5.98549
Rffl	3.1609	3.61513	3.22374	3.32297	3.65022	3.4178	6.19448	6.26089	6.09028	6.03313	5.07603	4.80503
Rfx1	3.63658	3.83606	3.66449	3.78264	3.95383	3.74685	2.68137	2.47246	2.29334	2.74134	1.91632	1.89226
Rhob	6.13455	6.03336	6.02439	6.1935	6.03488	6.02369	4.36802	4.4146	5.00343	5.08262	4.43756	4.07845
Rin3	4.25264	4.40039	4.29397	4.09113	3.79047	3.94432	5.77213	5.75109	6.04211	6.11293	4.88838	4.83597
Ripk3	4.45636	4.26783	2.44374	2.27216	2.21335	2.25677	2.75103	2.52589	1.41402	1.11939	0.543903	0.921409
Rnase4	8.23473	8.27473	8.17534	8.1673	8.38637	8.50173	6.56634	6.63885	6.66896	6.65875	7.15235	7.26173
Rnd1	0.156035	-0.155186	0.0267866	-0.351423	0.628389	-0.425663	3.45855	3.52152	2.72522	2.18352	2.18063	2.12722
Rnf166	5.13022	5.034	4.95903	5.01103	5.08942	5.09486	3.07974	3.10794	2.95068	2.84695	3.5315	3.49672
Rpl17-ps10	6.22909	6.05615	6.08091	6.0147	6.09022	6.10345	5.54724	5.55296	5.13351	5.22655	5.95817	5.8855
Rpp14	3.49733	3.53808	3.60919	3.73604	3.45571	3.59456	1.71662	1.56896	2.10759	2.33642	2.43623	2.31464
Rps17	6.13455	5.90115	5.98937	5.97092	6.02989	5.73453	5.34165	5.08883	4.86044	5.09696	5.5847	5.5591
Rps27rt	7.3	7.02344	7.04277	6.91122	7.12141	7.13559	6.57323	6.45362	6.17286	6.25721	6.85318	6.85969
Rrs1	2.22271	2.30847	2.65707	2.35674	2.38978	2.34124	4.20737	4.06345	4.34329	4.40527	3.5315	3.24334
Rtn1	1.1754	1.49053	1.31769	1.01673	1.61069	0.809965	5.11508	4.89935	4.66849	4.68391	4.25645	4.20632
S100a6	8.90884	8.46746	8.74927	8.72856	8.90076	8.91699	7.93532	7.80591	7.95585	8.00187	8.50422	8.49763
S1pr2	7.25521	7.2923	7.43816	7.3795	7.53499	7.5306	6.35409	6.22229	6.3808	6.49961	7.34542	7.32763
Saa3	5.08741	4.9391	5.11696	5.16263	6.58768	5.95943	10.7021	11.087	10.0211	10.0219	9.81897	9.73754
Samd1	4.7905	4.88921	4.74483	4.97134	5.04067	4.87162	0.264631	0.774282	-0.677905	0.210152	0.953991	0.959377
Samsn1	5.16454	5.22489	5.01039	5.0996	5.14582	5.00492	7.59622	7.56125	6.9177	6.95359	6.78113	6.7837
Sbno2	6.20809	6.20293	6.33986	6.34158	6.35896	6.33739	8.2766	8.23187	7.6937	7.66257	7.58184	7.50457
Scarf1	3.08101	3.45667	3.1622	3.08959	4.03571	3.88458	5.35129	5.26679	5.11719	5.17791	5.90819	5.74991
Selenbp1	4.30193	4.23269	4.28758	4.30046	4.53996	4.5195	2.15876	2.27851	1.64402	2.16548	2.7421	2.4273
Serpinb2	-0.965956	-1.93946	-2.35788	-1.0228	-0.0853072	-0.736003	3.97342	3.93106	3.4006	3.09577	2.20583	2.02351
Serpinb8	4.20161	4.15506	4.19159	4.16042	4.45819	4.5104	1.5025	1.42636	1.41402	1.26199	1.91632	2.12722
Serpine1	3.11149	3.31268	3.22374	3.25298	4.23373	3.44351	8.89309	8.95287	8.69496	8.63631	7.10709	7.03827
Sertad2	5.35066	5.27324	5.46017	5.42872	5.36491	5.32836	6.1756	6.21689	6.32387	6.25295	5.59547	5.67772
Sgk1	5.95711	5.80575	5.84452	5.89871	6.18148	6.24265	4.64393	4.44266	4.70534	4.76997	5.22213	5.10304
Sh3pxd2a	5.65135	5.98799	5.97652	5.91449	5.75767	5.73713	3.65305	3.486	3.71441	3.59743	2.77614	2.79588
Shcbp1	5.72219	5.82652	5.62258	5.69652	5.11789	5.41699	3.2056	3.26286	2.69622	2.80097	3.37922	3.39649
Shisa3	2.38121	2.2035	2.2601	2.14712	3.15958	2.29962	7.62169	7.6824	7.8326	7.68212	6.50224	6.36369
Sik1	3.58683	3.8878	3.54634	3.52381	3.98851	3.89859	2.05241	2.193	2.38705	2.28723	3.32849	3.24334
Sipa1l1	4.61014	4.68341	4.85266	4.90443	4.40269	4.21073	5.96035	6.02298	5.55899	5.55737	4.89033	4.84107
Sipa1l3	3.58683	3.87646	3.79638	3.88942	3.60623	3.51799	2.02053	1.92776	2.15098	2.27045	1.75496	1.06763
Slamf1	-0.409562	-0.465527	-0.2424	0.0552018	0.128818	-0.425663	5.46227	5.72658	4.99749	4.94932	2.9651	3.01
Slamf9	4.75555	4.20123	4.53424	4.41584	4.74454	4.43552	6.66825	6.7108	6.83197	6.75912	7.54776	7.43847
Slc12a2	4.85797	5.14683	4.96305	4.93053	4.74048	5.08264	3.55073	3.43104	3.75012	3.8155	4.15982	4.1984
Slc16a6	3.7763	4.21929	4.23873	4.31903	3.5235	3.63973	3.04846	3.06044	2.90072	2.44506	2.24282	2.56911
Slc20a1	5.77551	6.03846	6.18257	6.26157	5.95996	5.91074	4.33599	4.30678	4.50253	4.41675	3.79079	3.77208
Slc20a2	3.39366	3.29576	3.29556	3.42933	3.12259	3.37836	0.946102	1.60252	0.95681	1.00235	2.07518	1.53808
Slc25a45	5.85122	5.84117	5.82037	5.78217	5.79929	5.70295	4.79292	4.76505	4.79356	4.88465	5.44485	5.37997
Slc31a2	5.59314	5.42686	5.6465	5.70159	6.15577	5.96166	8.26176	8.34274	8.37723	8.38532	8.90657	8.88573
Slc37a2	9.08029	9.08699	9.31754	9.25138	9.68387	9.57338	6.22277	6.10282	6.31078	6.18184	6.79105	6.80991
Slc39a14	4.60301	4.706	5.13665	5.06702	4.87632	4.7863	7.15165	7.06534	7.32298	7.27545	6.28074	6.22056
Slc43a2	8.87149	9.13059	9.17594	9.07937	9.27251	9.269	5.35129	5.39678	5.45029	5.42908	6.07304	6.00944
Slc46a1	3.09124	3.10494	3.26986	3.3847	3.75868	3.61166	1.01244	1.22566	1.44921	1.08142	2.03356	1.48701
Slc48a1	7.67429	7.68402	7.83346	7.83783	7.93373	7.86614	5.84562	5.75296	6.04643	5.91262	6.41916	6.41923
Slc7a11	2.88322	2.88497	3.00747	2.98054	3.6929	3.28903	7.5734	7.35217	7.4424	7.29632	6.77851	6.37075
Slc7a2	4.46425	4.52543	4.63333	4.77786	5.45943	4.97218	9.31761	9.347	9.41839	9.40557	8.68968	8.61117
Slc7a7	4.2842	4.36026	5.71597	5.60115	5.86609	5.93132	5.49888	5.46905	6.26954	6.34094	6.21322	6.18494
Slc7a8	5.79599	5.7679	6.14064	6.23039	5.47174	5.66112	7.21333	7.14932	7.38051	7.53844	6.57113	6.57409
Slco4a1	4.55576	4.18294	4.507	4.32166	4.48272	4.16896	2.05241	2.12536	1.37795	1.45251	1.14849	0.47395
Slfn1	-0.0992221	0.176019	1.04205	0.698045	0.943262	0.642508	5.11508	5.00663	5.19181	5.10408	5.77351	5.7754
Smagp	4.03139	3.86503	4.02102	3.91754	3.91108	4.08571	1.04451	1.18194	1.51711	1.45251	1.94654	1.98721
Smim3	4.114	3.8419	4.09973	4.0151	3.94679	3.97989	5.09609	5.11231	4.61913	4.67437	4.45343	4.51755
Smpdl3a	8.61801	8.54313	8.52179	8.5046	8.91638	8.99049	7.47095	7.41726	7.57426	7.54848	8.05506	8.11479
Sntb1	0.727941	0.912985	0.915141	1.04249	1.0522	1.06308	4.73761	4.73511	4.83738	4.75498	3.65099	3.47723
Sorl1	5.61989	5.83679	5.50631	5.4016	5.12102	5.17952	4.87767	4.72372	4.44267	4.30587	4.18221	4.13346
Sox4	4.35385	4.16907	4.35331	4.36824	4.18073	4.03165	-0.708402	-0.5925	-2.6039	-1.44696	-1.55846	-1.84798
Spen	5.38225	5.38747	5.5403	5.45653	4.84259	4.85016	6.58758	6.52316	6.69209	6.68905	5.62262	5.49591
Spred2	2.96339	2.95131	3.50837	3.37966	2.72205	2.65906	2.17334	2.21486	2.58987	2.48922	1.70281	2.04132
Spry2	2.70813	3.09519	3.4293	3.47734	3.15958	3.07547	0.513991	0.992463	1.41402	0.874968	1.61147	1.65837
Srgn	6.25207	6.02183	5.68834	5.74538	5.96171	5.76033	8.67922	8.75728	8.53884	8.47819	7.7987	7.75716
Srpk2	6.16514	6.34954	6.27834	6.32199	6.06119	6.16655	3.78226	3.79257	3.84566	3.99471	4.59129	4.41881
St3gal1	5.07458	4.90603	5.24286	5.1194	5.22939	5.0006	8.03817	8.1052	8.35537	8.37481	7.4973	7.44936
St8sia4	8.55333	8.74441	8.4137	8.41345	8.41852	8.49445	5.82038	5.86088	5.12809	5.11587	4.55743	4.50477
Stard7	6.60791	6.6773	6.69348	6.75296	6.6388	6.65115	8.3296	8.36491	8.07786	7.94486	7.61426	7.64041
Stat5a	5.2515	5.13498	4.96104	5.05915	5.02739	5.09283	6.88073	6.91321	6.68934	6.66678	5.76188	5.62996
Stk10	5.6287	5.69071	5.77655	5.76099	5.65993	5.69629	4.69784	4.59211	4.56	4.5513	4.12392	3.93814
Stk17b	7.03106	7.10403	7.14749	7.22741	7.01945	7.05033	5.6537	5.42519	5.36534	5.27361	6.11853	6.26197
Stk40	3.29973	3.22601	3.28277	3.22513	3.12259	3.2676	6.60717	6.52753	6.38535	6.32072	6.00647	5.84424
Sumo2	4.18737	4.22824	4.2086	4.23773	4.22212	4.46092	3.67882	3.53895	3.37338	3.18799	4.09048	3.87001
Syngr1	7.71828	7.37619	7.54651	7.63077	7.72591	7.69712	6.03606	5.99167	6.25966	6.28253	6.66042	6.70487
Taf3	3.06032	3.32941	3.32082	3.40966	2.75465	3.06722	2.08361	2.39798	2.6516	2.20133	1.93151	1.68128
Tal1	4.19688	4.23713	4.22875	4.23773	4.32883	4.24402	2.55352	2.5083	2.69622	2.39949	3.0854	3.25864
Tbc1d15	5.84064	5.604	5.77083	5.80021	5.0798	5.3145	4.90194	4.86866	5.35841	5.32122	4.53523	4.62185
Tbc1d2b	6.88653	7.09855	7.15673	7.15249	7.19007	7.1692	6.30696	6.36475	6.67547	6.56642	5.94045	5.88303
Tec	6.52165	6.58541	6.54332	6.46519	6.40076	6.51988	3.38533	3.23103	3.34563	3.38008	4.29219	4.37734
Tesk2	3.43442	3.36229	3.09791	3.07093	2.99194	3.05059	0.686458	0.0175536	0.688877	0.46731	-0.0312121	-0.263015
Tet2	5.76436	5.88001	5.90317	5.9171	5.93172	5.657	8.67858	8.81343	8.74626	8.734	8.04047	8.05604
Tex30	3.63658	3.44136	2.86022	3.25298	3.01903	2.95553	1.59199	1.49942	1.26399	1.36039	2.75068	2.55678
Tfeb	4.96478	4.94454	4.83743	5.0385	5.14274	5.05581	2.3115	2.35924	1.91966	1.92942	2.5877	2.68694
Tfec	5.18856	5.16091	4.77484	4.74685	4.67385	4.55825	6.73669	6.80208	6.72925	6.62368	5.88984	5.74855
Tgtp1	1.32162	1.73611	1.50562	1.44148	2.43071	1.85855	6.27523	6.29207	6.04067	6.05411	6.78636	6.73664
Tgtp2	3.3346	3.53808	3.55701	3.39973	4.52114	3.87517	8.29275	8.30566	8.06054	8.07524	8.80174	8.73741
Tha1	1.60479	1.33356	1.63207	1.34125	1.71378	1.44032	3.62152	4.05136	3.13486	3.31612	2.95027	2.93576
Thbd	4.52966	4.57537	4.75181	4.91318	4.82351	4.79132	0.559079	1.09031	0.359569	0.82988	1.2489	1.23175
Thbs1	4.4721	4.65383	3.28918	3.56883	3.65885	3.60028	5.89811	5.88494	5.75453	5.72374	5.15417	5.0924
Tle3	5.20043	5.67443	5.35866	5.3341	5.32747	5.22284	6.57529	6.47075	5.97277	5.98253	5.85442	5.70032
Tlr4	8.4587	8.58269	8.50312	8.51038	8.38864	8.46062	6.59909	6.52425	6.43885	6.36583	7.0694	7.05755
Tlr9	3.71807	3.5595	3.50837	3.2419	3.32069	3.34465	4.50969	4.43802	4.90864	4.83417	5.17983	5.16528
Tmem104	5.0274	5.19782	5.33251	5.23004	5.12726	5.10898	2.91609	2.67527	3.19829	2.88051	3.3681	3.43068
Tmem176b	4.66597	4.36838	4.00553	3.79027	5.29736	5.09689	5.62748	5.75669	5.32091	5.27151	6.39197	6.2939
Tmem194b	3.41011	3.45667	3.60919	3.62958	3.37412	3.49358	-0.819433	-0.933537	0.0283634	-0.103006	-0.787941	-0.663553
Tmem221	3.08101	3.02504	3.16917	3.12016	3.46559	3.68354	1.43153	1.69873	2.01668	1.99215	2.30245	2.50637
Tmem37	4.26173	4.13141	3.73664	3.94853	4.41804	4.45777	0.513991	0.992463	0.359569	0.407189	1.31986	1.40684
Tmem39a	3.505	3.53086	3.50837	3.23074	3.25383	3.01675	4.51828	4.53244	4.38932	4.40527	3.82778	3.7985
Tmem51	4.57412	4.42395	3.09791	3.10801	3.64152	3.77749	3.26122	3.22027	1.26399	1.26199	2.8579	2.62923
Tmem60	4.33675	4.25912	4.25847	4.3111	4.32883	4.5195	1.92042	2.02994	2.5088	2.48922	2.70722	2.82702
Tnf	6.05967	5.95603	6.13353	6.08068	7.00682	6.17617	10.8445	10.9369	11.1812	11.3041	10.5128	10.379
Tnfaip3	6.03868	5.92335	6.21324	6.21702	6.91695	6.24265	10.9887	11.051	10.9356	10.9484	9.94703	9.94869
Tnfaip8l2	7.02973	6.66911	6.43184	6.43207	6.75011	6.77274	4.83018	4.8721	4.49833	4.35444	5.01675	5.05344
Tnfrsf8	1.01267	0.445206	0.200118	0.451131	1.24812	0.68623	4.54654	4.58374	4.38478	4.26411	3.91823	3.88981
Tnfsf9	1.98	1.7108	2.10882	2.01021	2.43071	1.87753	6.3152	6.36964	5.88875	5.8812	4.50509	4.64533
Tnip3	6.58818	6.30266	6.41728	6.37871	7.1683	6.61131	10.6514	10.7223	10.217	10.1433	9.80835	9.84349
Tob1	3.44244	3.68828	3.32082	3.1019	3.43574	3.43071	0.803497	1.38839	1.37795	1.08142	1.86978	1.81153
Tpk1	3.35172	3.63545	3.37004	3.55099	3.47541	3.57724	2.09895	1.90104	1.91966	1.62078	2.51898	2.56911
Traip	3.19925	3.2613	3.45234	3.4342	2.92189	2.73388	0.0285639	-0.196571	-0.0678519	-0.503544	0.462602	0.247179
Tram2	3.52778	3.72034	4.07025	4.03449	3.23084	3.4178	4.43909	4.60459	4.58789	4.59238	3.5315	3.52231
Trim2	3.80767	4.03782	3.51932	3.49144	3.63278	3.81736	0.369601	0.0175536	-0.170945	-0.103006	0.620865	0.365016
Trim3	4.30193	4.02761	4.11425	4.06937	4.08782	4.1881	3.43456	3.40275	3.14563	3.33238	2.84993	2.7205
Trim36	3.19925	3.27	3.1622	3.31771	3.32069	3.20134	6.045	6.16028	6.56852	6.47236	5.18301	5.13864
Trim47	5.58773	5.41712	5.47431	5.57491	5.55508	5.63346	1.3822	1.38839	0.802088	1.08142	1.78871	1.61145
Trim65	3.99915	3.89343	4.00553	4.13968	3.97474	3.97989	1.3049	0.992463	1.44921	2.03251	1.91632	2.05891
Ubr4	8.68457	9.00363	8.89682	8.83478	8.57761	8.60322	10.4278	10.4721	10.4824	10.4782	9.86962	9.87293
Unc119	4.55576	4.38047	4.14992	4.41584	4.21628	4.15347	1.54794	1.53461	1.0049	1.11939	1.55375	1.83214
Unc119b	4.42434	4.48494	4.53963	4.44027	4.10056	4.19568	2.88986	3.19849	2.88795	2.97672	2.26697	2.4273
Upp1	0.438435	0.445206	-0.101538	0.199592	0.628389	0.550878	4.9703	4.96209	4.26152	4.42435	5.0947	5.21321
Usp53	2.83532	3.01474	2.93572	2.72614	2.92189	2.84414	3.68392	3.69485	3.76417	3.59069	2.88156	2.7094
Vegfa	4.27076	4.32733	4.4423	4.53406	4.43825	4.3361	1.35689	0.940932	1.18269	1.56685	1.66696	2.17641
Vegfc	1.68805	1.46047	1.95601	1.60602	2.38978	1.80005	2.99204	2.47246	2.57401	2.03251	3.73562	3.69541
Vill	3.76995	3.7945	3.98197	4.06937	4.3234	4.3767	2.80817	2.97335	2.88795	2.86941	3.5562	3.41027
Vps13d	7.00694	7.3772	7.47202	7.45308	7.11672	7.20862	8.01763	8.0282	8.06657	8.15567	7.42772	7.44769
Vwf	7.22067	7.61918	7.6897	7.74649	7.34531	7.44052	5.88156	6.02608	6.0664	6.13742	5.18459	5.07953
Wee1	4.2435	4.45095	4.43365	4.63276	4.21628	4.38003	1.13662	1.04222	1.89435	1.95063	1.96141	1.94998
Wfdc17	7.65243	7.43872	7.30923	7.35754	7.3836	7.50488	8.31981	8.51231	8.17532	8.12041	7.73738	7.79899
Wipi1	4.06293	4.38847	4.41325	4.37333	4.25668	4.39328	2.54234	1.95399	1.61333	1.90788	2.45737	2.46738
Ypel3	4.88175	4.67034	4.39255	4.55211	5.08942	4.95218	0.876561	0.774282	0.359569	0.210152	1.06832	0.801115
Zadh2	3.6779	3.91576	4.02487	4.03449	3.49484	3.76225	1.95456	2.00506	2.57401	2.62739	1.90097	1.70382
Zbp1	3.38537	3.509	3.53019	3.45833	4.68658	4.13387	8.27955	8.48474	8.15048	8.15766	8.7808	8.76799
Zbtb14	4.44842	4.59625	4.58203	4.76438	4.59051	4.48896	1.77512	1.49942	1.61333	1.32833	2.20583	2.00547
Zbtb20	5.44144	5.66293	5.88952	5.92405	5.41167	5.5457	3.99409	3.87725	4.10483	4.11704	3.42286	3.38956
Zc3h12a	3.55761	3.76406	3.83633	3.71216	4.00893	3.61732	6.97836	6.78208	7.0229	7.04212	6.50414	6.37865
Zdhhc2	3.25492	3.09519	3.32707	3.24745	2.89289	3.27478	4.57426	4.47472	4.44267	4.45065	3.58049	3.57829
Zdhhc8	4.21571	4.33149	4.36853	4.4109	4.48758	4.49205	1.04451	1.13685	1.34095	1.51081	1.85392	1.98721
Zeb1	1.05511	1.11944	0.915141	1.11713	1.10373	1.22005	5.28742	5.32574	4.88955	4.92808	4.45079	4.47886
Zfp36	5.04856	4.67362	4.81538	4.75856	5.11476	4.81613	8.31797	8.27965	8.2364	8.31011	7.65572	7.70679
Zfp36l2	6.4901	6.60872	6.58431	6.41922	6.61013	6.69863	2.64	2.61078	2.82236	2.76549	3.25796	3.28878
Zfp422	4.34533	4.21029	4.23209	4.09113	3.93261	4.21073	3.16971	3.26286	3.32683	3.25774	2.68051	2.68694
Zfp52	4.62782	4.64049	4.46796	4.43784	4.25098	4.38335	3.81051	3.74077	3.33626	3.15181	2.88156	3.02798
Zmat5	3.6779	3.65549	3.60919	3.87157	3.88922	3.86093	2.57563	2.97335	2.36879	2.75347	3.15821	3.17237
Zmiz1	6.63614	6.53673	6.76538	6.70839	5.79734	6.05425	4.81632	4.89935	5.34913	5.41006	4.24738	4.12095

## Sheet: Cluster 1
Gene symbols	B6.LPS_6hr.1	B6.LPS_6hr.2	Ripk3.LPS_6hr.1	Ripk3.LPS_6hr.2	Ripk3_Casp8.LPS_6hr.1	Ripk3_Casp8.LPS_6hr.2	B6.LPS_6hr.AVG	Ripk3.LPS_6hr.AVG	Ripk3_Casp8.LPS_6hr.AVG	LogFC.Ripk3_Casp8.LPS_6hr.vs.Ripk3.LPS_6hr	LogFC.Ripk3_Casp8.LPS_6hr.vs.B6.LPS_6hr	FC.Ripk3_Casp8.LPS_6hr.vs.Ripk3.LPS_6hr	FC.Ripk3_Casp8.LPS_6hr.vs.B6.LPS_6hr
Cd55	2.77988	2.52589	1.81563	1.81838	4.81862	4.82573	2.65289	1.81701	4.82218	3.00517	2.16929	8.02871	4.49801
Pla2g7	3.14034	3.17638	2.98706	2.88051	4.59129	4.56757	3.15836	2.93378	4.57943	1.64565	1.42107	3.12888	2.67784
H2-Q8	3.28154	3.20942	2.63641	2.96634	4.37228	4.44915	3.24548	2.80138	4.41071	1.60934	1.16523	3.05111	2.24269
H2-Q6	3.28154	3.20942	2.63641	2.96634	4.37228	4.44915	3.24548	2.80138	4.41071	1.60934	1.16523	3.05111	2.24269
Vegfc	2.99204	2.47246	2.57401	2.03251	3.73562	3.69541	2.73225	2.30326	3.71551	1.41225	0.983266	2.66152	1.97694
Myo1b	2.59741	2.2576	2.52538	2.12872	3.73129	3.74516	2.42751	2.32705	3.73822	1.41117	1.31072	2.65953	2.48065
Tex30	1.59199	1.49942	1.26399	1.36039	2.75068	2.55678	1.54571	1.31219	2.65373	1.34154	1.10802	2.53421	2.1555
Cd300lb	3.67882	3.49496	3.21883	3.34846	4.65672	4.53965	3.58689	3.28364	4.59818	1.31454	1.01129	2.48723	2.01572
Ccne1	1.63474	1.3494	1.81563	1.86383	3.15174	3.07197	1.49207	1.83973	3.11185	1.27212	1.61978	2.41517	3.07329
Adgre5	2.15876	2.00506	1.67408	1.32833	2.76771	2.76405	2.08191	1.50121	2.76588	1.26467	0.683967	2.40273	1.60655
Gpr162	1.35689	1.04222	1.14026	1.48196	2.57808	2.56911	1.19955	1.31111	2.57359	1.26249	1.37404	2.39909	2.59196
Fpr1	6.68804	6.5449	6.14898	6.15352	7.311	7.2792	6.61647	6.15125	7.2951	1.14385	0.678627	2.20969	1.60062
Dfna5	1.93759	1.87382	1.84235	2.12872	3.05798	3.18845	1.9057	1.98554	3.12321	1.13768	1.21751	2.20026	2.32545
Olfml3	2.73147	2.45419	3.13486	3.00742	4.25343	4.12513	2.59283	3.07114	4.18928	1.11814	1.59645	2.17067	3.02399
Arhgap27	1.57013	1.42636	1.09653	1.39176	2.38198	2.22397	1.49825	1.24415	2.30298	1.05883	0.804732	2.08324	1.74682
Tmem176b	5.62748	5.75669	5.32091	5.27151	6.39197	6.2939	5.69209	5.29621	6.34293	1.04673	0.650843	2.06584	1.57009
Tmem37	0.513991	0.992463	0.359569	0.407189	1.31986	1.40684	0.753227	0.383379	1.36335	0.97997	0.610122	1.97242	1.52639
Nr1h3	4.43001	4.40036	4.61526	4.62244	5.74048	5.44998	4.41519	4.61885	5.59523	0.976379	1.18004	1.96752	2.26583
Tec	3.38533	3.23103	3.34563	3.38008	4.29219	4.37734	3.30818	3.36285	4.33476	0.97191	1.02658	1.96144	2.03719
Kifc5b	-1.07097	-1.381	-1.01894	-1.68797	-0.219657	-0.552522	-1.22598	-1.35346	-0.38609	0.967366	0.839894	1.95527	1.78992
Sik1	2.05241	2.193	2.38705	2.28723	3.32849	3.24334	2.1227	2.33714	3.28591	0.948776	1.16321	1.93023	2.23955
Polr2g	6.43645	6.42811	6.5615	6.59533	7.49762	7.50135	6.43228	6.57842	7.49949	0.921069	1.06721	1.89352	2.09537
H2-Q7	3.04054	3.14257	2.92592	2.93475	3.79909	3.88981	3.09155	2.93033	3.84445	0.914117	0.752899	1.88442	1.68518
Cenpn	0.876561	0.831998	0.431719	0.918689	1.51395	1.65837	0.854279	0.675204	1.58616	0.910958	0.731883	1.88029	1.6608
S1pr2	6.35409	6.22229	6.3808	6.49961	7.34542	7.32763	6.28819	6.4402	7.33653	0.896322	1.04833	1.86131	2.06814
Il10	5.61419	5.57637	5.38364	5.31306	6.207	6.25722	5.59528	5.34835	6.23211	0.883757	0.636825	1.84517	1.5549
Stk17b	5.6537	5.42519	5.36534	5.27361	6.11853	6.26197	5.53945	5.31948	6.19025	0.870778	0.650807	1.82865	1.57005
B3galnt1	4.06223	4.06345	4.39384	4.42814	5.19878	5.32468	4.06284	4.41099	5.26173	0.850741	1.19889	1.80343	2.29563
Hnmt	2.67114	2.52589	2.23404	2.61415	3.15821	3.36855	2.59852	2.42409	3.26338	0.839283	0.664862	1.78916	1.58542
Cav1	5.66664	5.68019	5.64117	5.49916	6.41376	6.40038	5.67341	5.57017	6.40707	0.836905	0.733656	1.78621	1.66285
Slc20a2	0.946102	1.60252	0.95681	1.00235	2.07518	1.53808	1.27431	0.979579	1.80663	0.82705	0.53232	1.77405	1.44625
Hhex	0.979654	1.63531	1.18269	1.45251	2.10227	2.17641	1.30748	1.3176	2.13934	0.821736	0.831858	1.76753	1.77998
N4bp2l1	1.25096	0.774282	0.95681	1.45251	1.82168	2.20829	1.01262	1.20466	2.01499	0.810325	1.00237	1.75361	2.00328
Bst1	3.26803	3.20942	2.76765	2.84695	3.75709	3.47723	3.23873	2.8073	3.61716	0.809854	0.378432	1.75303	1.29993
Mdm1	0.0285639	-0.933537	-0.533516	-0.392512	0.376446	0.3073	-0.452486	-0.463014	0.341873	0.804887	0.79436	1.74701	1.73431
Cytip	2.83592	2.37874	2.36879	2.38398	3.14524	3.20434	2.60733	2.37638	3.17479	0.798407	0.567462	1.73918	1.48191
Fgl2	10.4649	10.5594	10.7902	10.8282	11.5343	11.6696	10.5121	10.8092	11.6019	0.79272	1.08981	1.73234	2.12846
Etl4	-2.00386	-1.13999	-1.75591	-1.05994	-0.787941	-0.449429	-1.57192	-1.40792	-0.618685	0.789238	0.953238	1.72816	1.93621
Ets1	1.22321	1.3494	1.26399	1.67278	2.24282	2.25483	1.2863	1.46839	2.24883	0.780442	0.962523	1.71766	1.94871
Mta3	3.45259	3.53026	3.15632	3.17903	3.88351	4.01226	3.49143	3.16767	3.94789	0.780213	0.45646	1.71738	1.37217
Ch25h	7.19515	7.0803	6.93409	7.00266	7.80232	7.68606	7.13772	6.96838	7.74419	0.775814	0.60647	1.71216	1.52253
Cd300lf	2.29826	2.21486	2.10759	2.10999	2.95027	2.81671	2.25656	2.10879	2.88349	0.774701	0.626931	1.71084	1.54428
Iigp1	9.66079	9.68736	9.43686	9.43774	10.178	10.2454	9.67407	9.4373	10.2117	0.774387	0.537615	1.71046	1.45157
Tpk1	2.09895	1.90104	1.91966	1.62078	2.51898	2.56911	2	1.77022	2.54405	0.773825	0.54405	1.7098	1.45806
Cxcl9	8.47142	8.62832	8.52988	8.70113	9.31358	9.46248	8.54987	8.6155	9.38803	0.772528	0.838161	1.70826	1.78777
Etv1	0.318071	-0.316865	-0.281977	-0.103006	0.729117	0.420511	0.000602541	-0.192491	0.574814	0.767305	0.574212	1.70209	1.48886
AI413582	3.90085	3.99562	3.91652	4.03995	4.78348	4.69962	3.94823	3.97823	4.74155	0.763316	0.793317	1.69739	1.73305
Gpr65	3.49381	3.37389	3.57002	3.59743	4.31263	4.37031	3.43385	3.58373	4.34147	0.757742	0.907618	1.69084	1.87595
Fam213b	1.7941	1.84607	1.51711	1.97154	2.529	2.46738	1.82009	1.74433	2.49819	0.753865	0.678105	1.6863	1.60004
Amd-ps3	1.45557	1.09031	1.34095	1.15638	2.393	1.61145	1.27294	1.24867	2.00223	0.753558	0.729283	1.68595	1.65782
Nr1d2	4.45408	4.49273	4.58789	4.67118	5.35478	5.3939	4.47341	4.62954	5.37434	0.744801	0.900934	1.67574	1.86727
Rpl17-ps10	5.54724	5.55296	5.13351	5.22655	5.95817	5.8855	5.5501	5.18003	5.92183	0.741802	0.371733	1.67226	1.29391
Kif11	4.05044	4.17916	3.99005	4.03002	4.68611	4.81023	4.1148	4.01003	4.74817	0.738141	0.633373	1.66803	1.55119
Gm4951	7.21685	7.39349	7.0097	7.07147	7.74331	7.79506	7.30517	7.04058	7.76918	0.728599	0.464011	1.65703	1.37937
Bach1	6.36921	6.24372	5.99824	5.96699	6.7075	6.71392	6.30646	5.98262	6.71071	0.728094	0.404248	1.65645	1.3234
C1qa	8.03469	7.93292	7.96462	8.07162	8.777	8.71244	7.9838	8.01812	8.74472	0.7266	0.760917	1.65473	1.69457
Tgtp1	6.27523	6.29207	6.04067	6.05411	6.78636	6.73664	6.28365	6.04739	6.7615	0.714109	0.477852	1.64047	1.39267
Ppfibp2	6.32665	6.46734	6.31555	6.38642	7.06381	7.06137	6.397	6.35099	7.06259	0.711603	0.665592	1.63762	1.58622
Folr2	5.42621	5.47359	5.81141	5.82916	6.5874	6.47518	5.4499	5.82029	6.53129	0.710999	1.08139	1.63694	2.11607
Rab7b	5.91879	6.05666	5.89833	5.91397	6.6147	6.61703	5.98773	5.90615	6.61587	0.709717	0.62814	1.63548	1.54557
Rdh10	2.14404	1.97975	1.96898	1.84128	2.4782	2.74244	2.0619	1.90513	2.61032	0.705184	0.548423	1.63035	1.46249
Gm15772	6.97368	6.91571	6.67175	6.69377	7.45162	7.32081	6.9447	6.68276	7.38621	0.70345	0.441515	1.62839	1.35803
Tgtp2	8.29275	8.30566	8.06054	8.07524	8.80174	8.73741	8.2992	8.06789	8.76958	0.701684	0.470372	1.6264	1.38547
Nicn1	0.419354	0.288856	0.688877	-0.0181167	1.14849	0.921409	0.354105	0.33538	1.03495	0.699571	0.680847	1.62402	1.60308
Sumo2	3.67882	3.53895	3.37338	3.18799	4.09048	3.87001	3.60888	3.28068	3.98024	0.699562	0.371361	1.62401	1.29357
Cep97	-0.939727	-1.13999	-0.533516	-0.899472	-0.154069	0.118855	-1.03986	-0.716494	-0.0176068	0.698887	1.02225	1.62325	2.03109
Slamf9	6.66825	6.7108	6.83197	6.75912	7.54776	7.43847	6.68952	6.79554	7.49312	0.697572	0.803593	1.62177	1.74544
AF251705	5.77213	5.7132	5.60652	5.66558	6.32957	6.336	5.74266	5.63605	6.33278	0.69673	0.590117	1.62083	1.50537
Ckap2	1.33113	1.84607	1.44921	1.26199	2.07518	2.02351	1.5886	1.3556	2.04934	0.693743	0.460742	1.61748	1.37625
Nme4	2.03656	2.35924	2.25408	1.99215	2.75068	2.87747	2.1979	2.12311	2.81407	0.69096	0.616173	1.61436	1.5328
Fam58b	2.58656	2.47246	2.25408	2.12872	2.8176	2.94526	2.52951	2.1914	2.88143	0.690029	0.351922	1.61332	1.27626
Espl1	1.3822	1.66737	1.26399	1.29554	1.94654	1.98721	1.52478	1.27977	1.96687	0.687105	0.442089	1.61005	1.35857
Serpinb8	1.5025	1.42636	1.41402	1.26199	1.91632	2.12722	1.46443	1.338	2.02177	0.683765	0.557342	1.60633	1.47156
Scarf1	5.35129	5.26679	5.11719	5.17791	5.90819	5.74991	5.30904	5.14755	5.82905	0.681496	0.520005	1.6038	1.43396
Selenbp1	2.15876	2.27851	1.64402	2.16548	2.7421	2.4273	2.21864	1.90475	2.5847	0.679945	0.36606	1.60208	1.28883
Kif2c	2.12917	1.72943	1.86858	1.62078	2.45737	2.38608	1.9293	1.74468	2.42172	0.677038	0.492424	1.59885	1.40681
Mapk14	4.94504	4.77244	4.72701	4.66798	5.35055	5.39563	4.85874	4.6975	5.37309	0.675592	0.514349	1.59725	1.42835
Lmo4	6.85271	6.86304	6.75497	6.85928	7.45425	7.50937	6.85788	6.80712	7.48181	0.674689	0.623934	1.59625	1.54107
Ifi44	8.12015	8.10885	7.9669	7.89955	8.57936	8.61564	8.1145	7.93323	8.5975	0.664273	0.483001	1.58477	1.39765
Tlr4	6.59909	6.52425	6.43885	6.36583	7.0694	7.05755	6.56167	6.40234	7.06347	0.66113	0.501797	1.58132	1.41598
Ldlrap1	2.50825	2.00506	2.57401	2.16548	3.04408	3.01	2.25666	2.36975	3.02704	0.657291	0.770381	1.57712	1.70572
Pusl1	1.88544	2.27851	1.58196	2.27045	2.7421	2.41369	2.08198	1.92621	2.57789	0.651685	0.495916	1.571	1.41022
Abhd11	1.7941	1.60252	1.26399	1.56685	2.04756	2.07629	1.69831	1.41542	2.06193	0.646511	0.363623	1.56538	1.28665
Thbd	0.559079	1.09031	0.359569	0.82988	1.2489	1.23175	0.824694	0.594725	1.24032	0.645598	0.415628	1.56439	1.33388
Cd5l	3.32135	3.51272	3.15632	3.34044	3.80323	3.9803	3.41703	3.24838	3.89176	0.643387	0.474732	1.56199	1.38966
1810043G02Rik	1.25096	1.18194	1.22391	1.19245	1.93151	1.76941	1.21645	1.20818	1.85046	0.642274	0.634008	1.56079	1.55187
Kalrn	3.78226	4.08735	4.21116	4.04489	4.74961	4.78931	3.93481	4.12803	4.76946	0.641433	0.834652	1.55988	1.78343
Rps27rt	6.57323	6.45362	6.17286	6.25721	6.85318	6.85969	6.51342	6.21503	6.85644	0.641402	0.343012	1.55984	1.2684
Traip	0.0285639	-0.196571	-0.0678519	-0.503544	0.462602	0.247179	-0.0840037	-0.285698	0.354891	0.640589	0.438895	1.55897	1.35557
Pcyox1	5.52611	5.49161	5.37909	5.4253	6.06273	6.01621	5.50886	5.40219	6.03947	0.637275	0.530612	1.55539	1.44454
Mafb	2.83592	2.94748	2.95068	2.9133	3.49107	3.64388	2.8917	2.93199	3.56747	0.635482	0.675775	1.55346	1.59745
Ppm1l	3.18417	3.17638	3.48779	3.47099	4.0837	4.14586	3.18028	3.47939	4.11478	0.63539	0.934505	1.55336	1.91123
Zbtb14	1.77512	1.49942	1.61333	1.32833	2.20583	2.00547	1.63727	1.47083	2.10565	0.63482	0.468381	1.55274	1.38356
Ifit3	10.1592	10.1943	10.0537	10.0644	10.7106	10.6761	10.1768	10.0591	10.6933	0.634283	0.516574	1.55217	1.43055
Trim2	0.369601	0.0175536	-0.170945	-0.103006	0.620865	0.365016	0.193577	-0.136976	0.49294	0.629916	0.299363	1.54747	1.2306
Slfn1	5.11508	5.00663	5.19181	5.10408	5.77351	5.7754	5.06086	5.14795	5.77446	0.626512	0.713601	1.54383	1.63989
Dok1	4.48362	4.67724	4.46863	4.35444	5.13953	4.93219	4.58043	4.41153	5.03586	0.624326	0.45543	1.54149	1.37119
Tal1	2.55352	2.5083	2.69622	2.39949	3.0854	3.25864	2.53091	2.54786	3.17202	0.624164	0.641111	1.54132	1.55953
Ms4a6b	8.33812	8.22549	8.34636	8.362	8.97962	8.97358	8.2818	8.35418	8.9766	0.622415	0.694792	1.53945	1.61865
Zbp1	8.27955	8.48474	8.15048	8.15766	8.7808	8.76799	8.38214	8.15407	8.77439	0.620321	0.392252	1.53722	1.31244
Rnf166	3.07974	3.10794	2.95068	2.84695	3.5315	3.49672	3.09384	2.89882	3.51411	0.615291	0.420268	1.53187	1.33818
Fcgr4	7.80247	7.83971	7.67106	7.69554	8.29173	8.30511	7.82109	7.6833	8.29842	0.615123	0.477328	1.53169	1.39216
Msrb1	5.29076	5.27981	5.00343	5.1229	5.66979	5.68624	5.28529	5.06316	5.67802	0.614855	0.392728	1.5314	1.31287
Pold3	4.36802	4.4146	4.29091	4.21673	4.87273	4.86126	4.39131	4.25382	4.867	0.613173	0.475687	1.52962	1.39058
Actr6	2.09895	1.66737	2.36879	1.74742	2.6441	2.69822	1.88316	2.0581	2.67116	0.613053	0.787996	1.52949	1.72667
Tob1	0.803497	1.38839	1.37795	1.08142	1.86978	1.81153	1.09594	1.22968	1.84065	0.610971	0.74471	1.52729	1.67564
2610524H06Rik	1.84959	1.49942	1.67408	1.42246	2.14198	2.17641	1.67451	1.54827	2.15919	0.610926	0.484685	1.52724	1.39928
Gm15210	4.7327	4.61284	4.73773	4.73982	5.30318	5.39563	4.67277	4.73877	5.3494	0.610629	0.676631	1.52692	1.5984
Fbxo31	-0.253836	-0.196571	0.359569	-0.289419	0.620865	0.66987	-0.225204	0.0350753	0.645367	0.610292	0.870571	1.52657	1.82839
Nrros	6.50933	6.5449	6.54635	6.61954	7.19308	7.19119	6.52711	6.58295	7.19214	0.609191	0.665024	1.5254	1.58559
Vill	2.80817	2.97335	2.88795	2.86941	3.5562	3.41027	2.89076	2.87868	3.48323	0.604556	0.592471	1.52051	1.50783
Zmat5	2.57563	2.97335	2.36879	2.75347	3.15821	3.17237	2.77449	2.56113	3.16529	0.604162	0.390798	1.5201	1.31112
Slc43a2	5.35129	5.39678	5.45029	5.42908	6.07304	6.00944	5.37404	5.43969	6.04124	0.60155	0.6672	1.51735	1.58799
Aurka	2.14404	1.78893	1.48356	1.92942	2.18063	2.4273	1.96649	1.70649	2.30396	0.597476	0.337478	1.51307	1.26355
Cx3cr1	3.22671	3.20942	3.04571	2.88051	3.70059	3.4171	3.21806	2.96311	3.55885	0.59574	0.340783	1.51125	1.26644
Kcnk13	2.56462	2.27851	2.1722	2.33642	2.67149	3.02798	2.42157	2.25431	2.84974	0.595428	0.428171	1.51092	1.34553
Amd1	3.3082	3.24172	3.44485	3.27467	3.96695	3.94289	3.27496	3.35976	3.95492	0.595158	0.679957	1.51064	1.60209
Rps17	5.34165	5.08883	4.86044	5.09696	5.5847	5.5591	5.21524	4.9787	5.5719	0.593197	0.356658	1.50859	1.28046
Chek2	1.5254	1.2681	1.18269	1.11939	1.80529	1.68128	1.39675	1.15104	1.74328	0.592243	0.346536	1.50759	1.2715
Srpk2	3.78226	3.79257	3.84566	3.99471	4.59129	4.41881	3.78742	3.92018	4.50505	0.584866	0.717633	1.4999	1.64448
Nudt19	3.78701	3.93765	3.95986	4.04982	4.59129	4.58589	3.86233	4.00484	4.58859	0.58375	0.726261	1.49874	1.65435
Cxcl14	2.24407	1.69873	2.15098	1.97154	2.76771	2.51914	1.9714	2.06126	2.64342	0.58216	0.672022	1.49709	1.5933
Arrb2	5.50033	5.46677	5.514	5.61166	6.14809	6.14122	5.48355	5.56283	6.14466	0.581828	0.661104	1.49674	1.58129
Adcy3	1.88544	1.72943	2.08539	2.25348	2.67149	2.82702	1.80743	2.16944	2.74925	0.579817	0.94182	1.49466	1.92095
Ccnd1	4.84846	4.67724	4.98256	5.10171	5.62379	5.60772	4.76285	5.04214	5.61576	0.573619	0.852905	1.48825	1.80613
Slc25a45	4.79292	4.76505	4.79356	4.88465	5.44485	5.37997	4.77899	4.8391	5.41241	0.573308	0.633423	1.48793	1.55124
Nptx1	2.61886	2.33948	3.19829	3.38008	3.89517	3.81929	2.47917	3.28918	3.85723	0.568052	1.37806	1.48252	2.59919
Slc37a2	6.22277	6.10282	6.31078	6.18184	6.79105	6.80991	6.1628	6.24631	6.80048	0.554172	0.637683	1.46833	1.55583
Fgd4	7.23303	7.19746	7.28027	7.26913	7.77259	7.87359	7.21524	7.2747	7.82309	0.548389	0.607844	1.46245	1.52398
Ahsa1	7.07563	7.11341	7.13317	7.16577	7.73034	7.6636	7.09452	7.14947	7.69697	0.547497	0.602451	1.46155	1.51829
Daglb	4.32624	4.27071	4.48143	4.54085	5.05885	5.05782	4.29848	4.51114	5.05833	0.54719	0.759856	1.46124	1.69332
Vegfa	1.35689	0.940932	1.18269	1.56685	1.66696	2.17641	1.14891	1.37477	1.92168	0.546915	0.772773	1.46096	1.70855
Fam53a	3.1329	3.1652	3.21883	3.41102	3.89904	3.82445	3.14905	3.31492	3.86174	0.546822	0.712696	1.46086	1.63886
Dusp19	1.3822	1.09031	1.48356	1.15638	1.96141	1.76941	1.23626	1.31997	1.86541	0.545438	0.629152	1.45946	1.54666
Pltp	6.73608	6.81555	6.97239	7.04828	7.58094	7.52686	6.77581	7.01034	7.5539	0.543568	0.778089	1.45757	1.71486
Rnase4	6.56634	6.63885	6.66896	6.65875	7.15235	7.26173	6.6026	6.66385	7.20704	0.543188	0.604445	1.45719	1.52039
2310022A10Rik	3.2056	3.19849	3.31734	3.31612	3.81146	3.8996	3.20204	3.31673	3.85553	0.538799	0.653488	1.45276	1.57297
Ctsl	8.06894	8.0255	8.28529	8.23914	8.7787	8.7953	8.04722	8.26222	8.787	0.524788	0.739782	1.43872	1.66992
Smpdl3a	7.47095	7.41726	7.57426	7.54848	8.05506	8.11479	7.4441	7.56137	8.08492	0.523552	0.640818	1.43749	1.55921
S100a6	7.93532	7.80591	7.95585	8.00187	8.50422	8.49763	7.87061	7.97886	8.50093	0.522063	0.630312	1.43601	1.5479
Pcna	6.85948	6.89555	6.96481	7.02221	7.49315	7.5241	6.87752	6.99351	7.50862	0.515111	0.631105	1.4291	1.54875
Slc31a2	8.26176	8.34274	8.37723	8.38532	8.90657	8.88573	8.30225	8.38128	8.89615	0.514871	0.593899	1.42887	1.50932
Iqgap2	6.51649	6.50664	6.55849	6.66277	7.07325	7.15586	6.51157	6.61063	7.11456	0.503928	0.602989	1.41807	1.51886
Gypc	5.31397	5.45764	5.561	5.60331	6.04539	6.12357	5.3858	5.58215	6.08448	0.502321	0.698675	1.41649	1.62301
Htra2	4.10086	3.97656	4.22137	4.32224	4.85093	4.68836	4.03871	4.27181	4.76964	0.497838	0.730936	1.4121	1.65972
Slc46a1	1.01244	1.22566	1.44921	1.08142	2.03356	1.48701	1.11905	1.26531	1.76028	0.49497	0.641229	1.40929	1.55966
Zdhhc8	1.04451	1.13685	1.34095	1.51081	1.85392	1.98721	1.09068	1.42588	1.92057	0.494685	0.829889	1.40901	1.77755
Spry2	0.513991	0.992463	1.41402	0.874968	1.61147	1.65837	0.753227	1.14449	1.63492	0.490428	0.881694	1.40486	1.84254
Cebpa	0.726535	0.992463	1.0049	1.36039	1.7204	1.61145	0.859499	1.18265	1.66593	0.483277	0.806428	1.39792	1.74888
Smagp	1.04451	1.18194	1.51711	1.45251	1.94654	1.98721	1.11322	1.48481	1.96687	0.482061	0.85365	1.39674	1.80707
Zfp36l2	2.64	2.61078	2.82236	2.76549	3.25796	3.28878	2.62539	2.79392	3.27337	0.479445	0.647979	1.39421	1.56697
Intu	3.45259	3.6634	4.03127	3.99471	4.47691	4.50155	3.55799	4.01299	4.48923	0.476242	0.931236	1.39112	1.90691
Diablo	4.09704	4.15675	4.26152	4.31817	4.79598	4.73288	4.1269	4.28984	4.76443	0.47459	0.637535	1.38952	1.55567
Fam110b	0.979654	0.992463	1.44921	1.22764	1.9907	1.6351	0.986058	1.33842	1.8129	0.474481	0.826845	1.38942	1.7738
Imp3	2.32461	1.84607	2.36879	2.43003	2.93528	2.79588	2.08534	2.39941	2.86558	0.46617	0.780235	1.38144	1.71741
Prkar2b	2.96716	2.82491	3.15632	2.96634	3.57082	3.48375	2.89604	3.06133	3.52729	0.465959	0.631253	1.38124	1.54891
Dtd2	1.57013	1.78893	1.86858	1.90788	2.31408	2.38608	1.67953	1.88823	2.35008	0.461846	0.670547	1.3773	1.59168
Amz2	3.98998	3.97014	4.1853	4.07419	4.59844	4.58285	3.98006	4.12975	4.59065	0.460903	0.610585	1.3764	1.52688
Lpar5	-1.76285	-2.5185	-1.01894	-1.68797	-1.00207	-0.783848	-2.14067	-1.35346	-0.892957	0.460499	1.24772	1.37602	2.37465
Ick	1.93759	2.1708	2.36879	2.01247	2.55865	2.74244	2.0542	2.19063	2.65054	0.459914	0.596349	1.37546	1.51189
Htr2b	-0.0370245	0.113769	0.746592	0.278865	0.953991	0.959377	0.0383722	0.512729	0.956684	0.443955	0.918312	1.36033	1.8899
Slc48a1	5.84562	5.75296	6.04643	5.91262	6.41916	6.41923	5.79929	5.97952	6.4192	0.439671	0.619905	1.3563	1.53677
Sgk1	4.64393	4.44266	4.70534	4.76997	5.22213	5.10304	4.54329	4.73766	5.16259	0.424927	0.619291	1.3425	1.53612
Cep68	2.27142	2.193	2.6815	2.21892	2.88156	2.8575	2.23221	2.45021	2.86953	0.419316	0.637318	1.33729	1.55544
Syngr1	6.03606	5.99167	6.25966	6.28253	6.66042	6.70487	6.01386	6.2711	6.68265	0.411549	0.66878	1.33011	1.58973
Minpp1	5.87378	5.92858	6.06214	6.16945	6.5193	6.51476	5.90118	6.11579	6.51703	0.401237	0.615851	1.32064	1.53246
Cln8	6.50141	6.44671	6.73282	6.73715	7.14096	7.1306	6.47406	6.73499	7.13578	0.400793	0.661721	1.32023	1.58197
Tmem221	1.43153	1.69873	2.01668	1.99215	2.30245	2.50637	1.56513	2.00442	2.40441	0.399992	0.839278	1.3195	1.78916
Atp6v0d2	2.05241	1.75949	2.49202	2.12872	2.5877	2.82702	1.90595	2.31037	2.70736	0.396985	0.801409	1.31675	1.7428
Gstz1	2.27142	2.23639	2.5088	2.9133	3.05105	3.16427	2.2539	2.71105	3.10766	0.39661	0.853751	1.31641	1.80719
Pnpo	1.81284	2.00506	2.29334	1.97154	2.4885	2.56911	1.90895	2.13244	2.52881	0.396367	0.619857	1.31619	1.53672
Slc12a2	3.55073	3.43104	3.75012	3.8155	4.15982	4.1984	3.49088	3.78281	4.17911	0.396302	0.688229	1.31613	1.6113
Pla2g15	4.39625	4.21756	4.51504	4.49104	4.91727	4.88118	4.3069	4.50304	4.89923	0.396191	0.592322	1.31603	1.50767
Klhl22	1.93759	1.84607	2.27384	1.92942	2.65329	2.32922	1.89183	2.10163	2.49125	0.389623	0.599419	1.31005	1.51511
Lat2	4.65175	4.80883	5.01815	4.96764	5.28703	5.4616	4.73029	4.9929	5.37432	0.381421	0.644025	1.30262	1.56268
E2f1	2.38846	2.29912	2.49202	2.71679	3.09217	2.8575	2.34379	2.6044	2.97483	0.370431	0.631042	1.29274	1.54868
9130023H24Rik	2.71164	2.31944	2.63641	2.98703	3.13216	3.22787	2.51554	2.81172	3.18001	0.368292	0.66447	1.29082	1.58499
Tmem104	2.91609	2.67527	3.19829	2.88051	3.3681	3.43068	2.79568	3.0394	3.39939	0.359993	0.60371	1.28342	1.51962
Fabp5	6.12402	6.10867	6.29515	6.42956	6.60763	6.83118	6.11634	6.36235	6.71941	0.357053	0.603062	1.28081	1.51894
Mertk	5.94238	6.05817	6.30839	6.35493	6.64381	6.69153	6.00028	6.33166	6.66767	0.336011	0.667392	1.26226	1.5882
Pank1	-0.253836	-0.0855399	0.118561	0.138002	0.503825	0.420511	-0.169688	0.128282	0.462168	0.333886	0.631856	1.2604	1.54956
Cdyl2	5.62748	5.5248	5.83322	5.92339	6.18182	6.23997	5.57614	5.87831	6.21089	0.332585	0.634749	1.25927	1.55267
Hpse	6.14265	6.27397	6.47451	6.48968	6.74934	6.87405	6.20831	6.4821	6.8117	0.329603	0.603389	1.25667	1.51928
Dars2	2.32461	2.10209	2.4229	2.74134	2.88935	2.91659	2.21335	2.58212	2.90297	0.320853	0.689623	1.24907	1.61286
Fgd6	3.93972	4.03916	4.38023	4.31817	4.5865	4.73288	3.98944	4.3492	4.65969	0.310492	0.67025	1.24013	1.59135
Haghl	2.46152	2.02994	2.69622	2.6405	3.02296	2.91659	2.24573	2.66836	2.96978	0.301417	0.724047	1.23235	1.65181
Tlr9	4.50969	4.43802	4.90864	4.83417	5.17983	5.16528	4.47386	4.8714	5.17256	0.301154	0.6987	1.23213	1.62304
Kif5c	4.40862	4.52808	4.73416	4.81115	5.13298	5.01339	4.46835	4.77266	5.07318	0.300526	0.604836	1.23159	1.52081
Ctla2a	4.14589	4.14541	4.64592	4.56513	4.80632	4.95821	4.14565	4.60552	4.88226	0.276739	0.73661	1.21145	1.66626
Kif18a	0.513991	-0.0855399	0.56602	0.68549	0.693928	1.10198	0.214225	0.625755	0.897955	0.2722	0.683729	1.20765	1.60629
Tmem60	1.92042	2.02994	2.5088	2.48922	2.70722	2.82702	1.97518	2.49901	2.76712	0.268111	0.791945	1.20423	1.73141
B3galt6	2.47335	2.10209	2.69622	2.58731	2.86583	2.92621	2.28772	2.64176	2.89602	0.254256	0.608302	1.19272	1.52446
Gas2l3	5.40476	5.5248	5.85635	5.79585	6.08836	6.05837	5.46478	5.8261	6.07337	0.247268	0.608584	1.18696	1.52476
Trim65	1.3049	0.992463	1.44921	2.03251	1.91632	2.05891	1.14868	1.74086	1.98762	0.246759	0.838938	1.18654	1.78873
Aatk	-0.177887	0.0175536	0.628756	0.138002	0.693928	0.47395	-0.0801667	0.383379	0.583939	0.20056	0.664106	1.14914	1.58459
Mcoln3	1.90303	1.97975	2.36879	2.41484	2.54883	2.59346	1.94139	2.39182	2.57115	0.179331	0.629754	1.13236	1.5473
Ggact	2.5197	2.23639	2.71079	2.88051	2.82575	3.12304	2.37805	2.79565	2.9744	0.178749	0.596352	1.1319	1.51189
Pcp4l1	3.99819	4.03302	4.6345	4.42814	4.67488	4.7438	4.0156	4.53132	4.70934	0.178019	0.693736	1.13133	1.61747
Ccsap	-1.21536	-1.381	-0.677905	-0.289419	-0.28837	-0.353213	-1.29818	-0.483662	-0.320792	0.162871	0.977387	1.11951	1.9689
Rpp14	1.71662	1.56896	2.10759	2.33642	2.43623	2.31464	1.64279	2.222	2.37543	0.153432	0.732643	1.11221	1.66168
Gsg2	1.71662	1.63531	2.25408	2.16548	2.31408	2.28505	1.67596	2.20978	2.29956	0.0897841	0.623601	1.06421	1.54072

## Sheet: Cluster 2
Gene symbols	B6.LPS_6hr.1	B6.LPS_6hr.2	Ripk3.LPS_6hr.1	Ripk3.LPS_6hr.2	Ripk3_Casp8.LPS_6hr.1	Ripk3_Casp8.LPS_6hr.2	B6.LPS_6hr.AVG	Ripk3.LPS_6hr.AVG	Ripk3_Casp8.LPS_6hr.AVG	LogFC.Ripk3_Casp8.LPS_6hr.vs.Ripk3.LPS_6hr	LogFC.Ripk3_Casp8.LPS_6hr.vs.B6.LPS_6hr	FC.Ripk3_Casp8.LPS_6hr.vs.Ripk3.LPS_6hr	FC.Ripk3_Casp8.LPS_6hr.vs.B6.LPS_6hr
Il1a	10.3577	10.3865	10.1592	9.97442	7.38905	7.12435	10.3721	10.0668	7.2567	-2.8101	-3.11539	-7.01334	-8.66617
Casp8	7.6467	7.55858	7.50227	7.50835	5.16866	5.27661	7.60264	7.50531	5.22264	-2.28267	-2.38001	-4.86579	-5.20539
Irs2	2.48508	2.12536	2.38705	2.41484	0.0819985	0.247179	2.30522	2.40095	0.164589	-2.23636	-2.14063	-4.71206	-4.40954
Plat	3.19135	3.13112	3.57002	3.46363	1.51395	1.20039	3.16123	3.51682	1.35717	-2.15966	-1.80406	-4.46808	-3.49203
Ccl17	4.30985	4.32196	3.88474	3.69495	1.80529	1.65837	4.31591	3.78984	1.73183	-2.05801	-2.58408	-4.16412	-5.99631
Slamf1	5.46227	5.72658	4.99749	4.94932	2.9651	3.01	5.59442	4.9734	2.98755	-1.98585	-2.60687	-3.96097	-6.0918
Il1b	12.1547	12.2544	12.0668	11.9568	10.1418	9.98027	12.2045	12.0118	10.061	-1.95077	-2.1435	-3.86582	-4.41833
Gfi1	4.41476	4.39559	4.48143	4.5513	2.76771	2.41369	4.40517	4.51637	2.5907	-1.92567	-1.81448	-3.79914	-3.51732
Il12b	9.77351	9.68736	9.70495	9.83982	7.87776	7.8501	9.73043	9.77238	7.86393	-1.90845	-1.8665	-3.75407	-3.64648
Il12a	2.56462	3.04832	3.52949	3.62409	1.82168	1.56296	2.80647	3.57679	1.69232	-1.88447	-1.11415	-3.69218	-2.16467
Ccl22	7.88613	7.90251	7.82047	7.54935	6.14565	5.93279	7.89432	7.68491	6.03922	-1.64569	-1.85511	-3.12898	-3.61778
Nr4a3	3.92257	3.89766	3.64781	3.61082	2.14198	1.83214	3.91012	3.62932	1.98706	-1.64226	-1.92306	-3.12154	-3.79226
A830010M20Rik	3.30158	3.39319	3.74305	3.95851	2.14198	2.29992	3.34739	3.85078	2.22095	-1.62983	-1.12644	-3.09476	-2.18319
Serpine1	8.89309	8.95287	8.69496	8.63631	7.10709	7.03827	8.92298	8.66564	7.07268	-1.59296	-1.8503	-3.01667	-3.60576
Cd200	5.69595	5.85393	5.50566	5.5312	4.03883	3.81929	5.77494	5.51843	3.92906	-1.58937	-1.84588	-3.00918	-3.59472
Frmd6	3.26803	3.53895	3.29817	3.27467	1.59248	2.02351	3.40349	3.28642	1.808	-1.47842	-1.5955	-2.78644	-3.02198
Foxp4	3.45855	3.54759	3.82571	3.90517	2.53895	2.37207	3.50307	3.86544	2.45551	-1.40993	-1.04756	-2.65724	-2.06703
Il4i1	6.95219	7.0426	6.87709	6.76512	5.57627	5.25197	6.99739	6.8211	5.41412	-1.40698	-1.58327	-2.65182	-2.99649
Gm21948	6.95219	7.0426	6.87709	6.76512	5.57627	5.25197	6.99739	6.8211	5.41412	-1.40698	-1.58327	-2.65182	-2.99649
Fosl2	6.54198	6.35494	6.06356	5.91262	4.61969	4.61889	6.44846	5.98809	4.61929	-1.3688	-1.82917	-2.58256	-3.55334
Trim36	6.045	6.16028	6.56852	6.47236	5.18301	5.13864	6.10264	6.52044	5.16082	-1.35962	-0.941815	-2.56617	-1.92094
Mki67	7.79778	8.00917	7.88935	7.78056	6.55651	6.40727	7.90348	7.83496	6.48189	-1.35307	-1.42159	-2.55455	-2.6788
Hivep3	5.18327	5.39917	5.84648	5.84057	4.59844	4.42899	5.29122	5.84353	4.51372	-1.32981	-0.777503	-2.5137	-1.71416
Shisa3	7.62169	7.6824	7.8326	7.68212	6.50224	6.36369	7.65204	7.75736	6.43296	-1.3244	-1.21908	-2.50428	-2.32798
Tnfsf9	6.3152	6.36964	5.88875	5.8812	4.50509	4.64533	6.34242	5.88497	4.57521	-1.30976	-1.7672	-2.479	-3.40394
Pdgfrb	3.42849	3.24172	3.33626	3.01751	1.9907	1.74787	3.33511	3.17688	1.86929	-1.3076	-1.46582	-2.47529	-2.7622
Dennd4a	5.74921	5.75109	5.74571	5.85049	4.46912	4.5239	5.75015	5.7981	4.49651	-1.30159	-1.25364	-2.465	-2.38442
Parvb	3.61085	3.28369	4.16956	4.1029	2.66242	3.10622	3.44727	4.13623	2.88432	-1.25191	-0.562955	-2.38157	-1.47729
Inf2	2.98379	2.78162	3.19829	3.47099	2.26697	1.91176	2.88271	3.33464	2.08936	-1.24527	-0.793346	-2.37064	-1.73309
Sntb1	4.73761	4.73511	4.83738	4.75498	3.65099	3.47723	4.73636	4.79618	3.56411	-1.23207	-1.17225	-2.34903	-2.25363
Cxcl3	5.20293	4.8548	5.20474	4.99087	4.02473	3.71773	5.02887	5.0978	3.87123	-1.22657	-1.15764	-2.3401	-2.23092
Rin3	5.77213	5.75109	6.04211	6.11293	4.88838	4.83597	5.76161	6.07752	4.86218	-1.21535	-0.899434	-2.32196	-1.86533
Rcsd1	6.67146	6.7156	6.74083	6.7402	5.53337	5.54979	6.69353	6.74052	5.54158	-1.19894	-1.15195	-2.29571	-2.22214
Zmiz1	4.81632	4.89935	5.34913	5.41006	4.24738	4.12095	4.85784	5.3796	4.18417	-1.19543	-0.673672	-2.29013	-1.59513
Kmt2d	6.65143	6.68264	6.91612	6.97704	5.82728	5.67914	6.66704	6.94658	5.75321	-1.19337	-0.913827	-2.28687	-1.88404
Creb5	4.79528	4.98135	5.32565	5.47922	4.20739	4.21419	4.88831	5.40244	4.21079	-1.19165	-0.677522	-2.28413	-1.59939
Rab11fip1	8.33993	8.28579	8.22819	8.18282	7.06897	6.97017	8.31286	8.20551	7.01957	-1.18594	-1.2933	-2.27511	-2.45087
Mast4	4.43001	4.44728	3.88474	3.95851	2.80116	2.7205	4.43865	3.92162	2.76083	-1.16079	-1.67782	-2.23581	-3.19944
Serpinb2	3.97342	3.93106	3.4006	3.09577	2.20583	2.02351	3.95224	3.24819	2.11467	-1.13352	-1.83757	-2.19393	-3.57409
Spen	6.58758	6.52316	6.69209	6.68905	5.62262	5.49591	6.55537	6.69057	5.55927	-1.1313	-0.996103	-2.19056	-1.9946
Rffl	6.19448	6.26089	6.09028	6.03313	5.07603	4.80503	6.22768	6.0617	4.94053	-1.12117	-1.28715	-2.17524	-2.44046
F10	3.74373	3.74077	3.44485	3.34846	2.31408	2.27002	3.74225	3.39665	2.29205	-1.10461	-1.4502	-2.1504	-2.73246
Lcn2	7.13453	7.35279	6.53103	6.54129	5.51206	5.35526	7.24366	6.53616	5.43366	-1.1025	-1.81	-2.14727	-3.50643
Klf7	5.72097	5.85044	5.98181	5.90041	4.82677	4.8512	5.7857	5.94111	4.83898	-1.10212	-0.94672	-2.1467	-1.92749
Atxn7l1	5.29743	5.34569	5.6143	5.84907	4.64064	4.6307	5.32156	5.73168	4.63567	-1.09602	-0.685891	-2.13764	-1.6087
Tram2	4.43909	4.60459	4.58789	4.59238	3.5315	3.52231	4.52184	4.59014	3.52691	-1.06323	-0.994931	-2.08961	-1.99299
Csf3	3.98586	3.67921	3.14563	3.01751	2.20583	1.83214	3.83253	3.08157	2.01898	-1.06258	-1.81355	-2.08867	-3.51506
Il6	9.96622	9.88457	10.0771	9.99841	9.04358	8.92584	9.92539	10.0378	8.98471	-1.05305	-0.940681	-2.07492	-1.91943
Hipk2	6.1482	6.16028	6.46702	6.41818	5.40597	5.37997	6.15424	6.4426	5.39297	-1.04963	-0.76127	-2.07	-1.69498
Slc39a14	7.15165	7.06534	7.32298	7.27545	6.28074	6.22056	7.10849	7.29922	6.25065	-1.04857	-0.857843	-2.06848	-1.81233
Ptpn23	5.87489	5.72277	5.92201	6.08682	4.96602	4.9488	5.79883	6.00441	4.95741	-1.047	-0.841417	-2.06623	-1.79181
Kmt2a	6.15004	6.25958	6.4034	6.64498	5.52212	5.46985	6.20481	6.52419	5.49598	-1.02821	-0.708824	-2.03949	-1.63447
Ptgs2	12.7001	12.652	12.9041	12.8714	11.8917	11.8464	12.6761	12.8878	11.8691	-1.0187	-0.807028	-2.02609	-1.7496
Pvr	5.23802	5.33075	5.58691	5.70201	4.69504	4.5645	5.28438	5.64446	4.62977	-1.01469	-0.654615	-2.02047	-1.5742
Itgav	9.76924	9.70677	10.0395	9.96394	9.00966	8.9834	9.73801	10.0017	8.99653	-1.00521	-0.741473	-2.00724	-1.67188
Ccnd2	8.80547	8.82724	8.96794	8.88249	7.92215	7.93591	8.81636	8.92522	7.92903	-0.996184	-0.887322	-1.99472	-1.84974
Tnfaip3	10.9887	11.051	10.9356	10.9484	9.94703	9.94869	11.0198	10.942	9.94786	-0.994164	-1.07197	-1.99193	-2.1023
Rrs1	4.20737	4.06345	4.34329	4.40527	3.5315	3.24334	4.13541	4.37428	3.38742	-0.986864	-0.747993	-1.98187	-1.67946
Stat5a	6.88073	6.91321	6.68934	6.66678	5.76188	5.62996	6.89697	6.67806	5.69592	-0.982139	-1.20105	-1.97539	-2.29907
Nfat5	5.94769	5.95318	6.09306	6.06874	5.17026	5.04242	5.95043	6.0809	5.10634	-0.974558	-0.844091	-1.96504	-1.79513
Ckap2l	4.91284	4.82668	4.75189	4.58222	3.82372	3.56603	4.86976	4.66705	3.69488	-0.972177	-1.17488	-1.9618	-2.25775
Vwf	5.88156	6.02608	6.0664	6.13742	5.18459	5.07953	5.95382	6.10191	5.13206	-0.969849	-0.821758	-1.95864	-1.76756
D8Ertd82e	5.16516	5.09474	5.23782	5.23738	4.37783	4.16223	5.12995	5.2376	4.27003	-0.967568	-0.859915	-1.95554	-1.81493
Parp4	6.74342	6.74594	6.93098	6.98671	6.01184	5.97973	6.74468	6.95884	5.99578	-0.963059	-0.748897	-1.94944	-1.68051
Lix1	3.76312	3.67133	3.30779	3.26623	2.15498	2.50637	3.71722	3.28701	2.33067	-0.956333	-1.38655	-1.94037	-2.61453
Dusp16	7.83606	7.75879	7.59944	7.58158	6.63977	6.64715	7.79743	7.59051	6.64346	-0.947054	-1.15397	-1.92793	-2.22525
Ktn1	5.5886	5.73795	5.83655	5.79878	4.91537	4.8787	5.66327	5.81766	4.89704	-0.920627	-0.766237	-1.89294	-1.70083
Cxcl2	9.67638	9.65537	9.73489	9.7554	9.01836	8.67817	9.66587	9.74514	8.84826	-0.896881	-0.817611	-1.86204	-1.76249
Rad51	2.12917	1.78893	2.10759	2.091	1.49363	0.921409	1.95905	2.0993	1.20752	-0.891778	-0.751529	-1.85546	-1.68358
St3gal1	8.03817	8.1052	8.35537	8.37481	7.4973	7.44936	8.07169	8.36509	7.47333	-0.891765	-0.598359	-1.85544	-1.51399
Slc7a8	7.21333	7.14932	7.38051	7.53844	6.57113	6.57409	7.18133	7.45948	6.57261	-0.886872	-0.608719	-1.84916	-1.5249
Usp53	3.68392	3.69485	3.76417	3.59069	2.88156	2.7094	3.68938	3.67743	2.79548	-0.881952	-0.893905	-1.84287	-1.8582
Nav1	4.97862	4.95236	5.12538	5.26093	4.28924	4.33825	4.96549	5.19315	4.31375	-0.879407	-0.651744	-1.83962	-1.57107
Polr2a	5.79822	5.75856	6.22835	6.19412	5.26022	5.40426	5.77839	6.21124	5.33224	-0.878998	-0.44615	-1.8391	-1.3624
Gfpt1	6.91365	7.03571	7.08923	7.01782	6.15781	6.19493	6.97468	7.05353	6.17637	-0.877162	-0.798313	-1.83676	-1.73907
Il1rn	10.2874	10.2518	9.85578	9.83662	8.96481	8.97387	10.2696	9.8462	8.96934	-0.876859	-1.30025	-1.83637	-2.46272
Gpr183	3.01649	2.78162	2.79527	2.85822	1.9907	1.91176	2.89906	2.82675	1.95123	-0.875515	-0.947827	-1.83466	-1.92896
Hdac9	4.28323	4.52808	4.43392	4.30175	3.46521	3.52231	4.40565	4.36783	3.49376	-0.874069	-0.911889	-1.83283	-1.88151
Sh3pxd2a	3.65305	3.486	3.71441	3.59743	2.77614	2.79588	3.56953	3.65592	2.78601	-0.869912	-0.783518	-1.82755	-1.72132
Malt1	9.03413	9.15507	9.04562	8.99015	8.1577	8.14264	9.0946	9.01789	8.15017	-0.867713	-0.944427	-1.82477	-1.92442
Zdhhc2	4.57426	4.47472	4.44267	4.45065	3.58049	3.57829	4.52449	4.44666	3.57939	-0.867275	-0.945101	-1.82421	-1.92532
Tfec	6.73669	6.80208	6.72925	6.62368	5.88984	5.74855	6.76938	6.67646	5.8192	-0.857269	-0.950188	-1.81161	-1.93212
Crtc2	3.1551	3.38357	3.81226	3.76848	2.87371	3.01	3.26934	3.79037	2.94186	-0.848511	-0.327477	-1.80064	-1.25482
Arsb	4.66728	4.60044	5.11171	5.0535	4.18539	4.28692	4.63386	5.08261	4.23615	-0.846456	-0.397711	-1.79808	-1.31742
Ebi3	7.753	7.74993	7.39412	7.3442	6.59338	6.45539	7.75146	7.36916	6.52438	-0.844779	-1.22708	-1.79599	-2.34093
Ppp2r2a	6.05978	6.18402	6.42345	6.33692	5.55068	5.52943	6.1219	6.38018	5.54006	-0.840129	-0.581846	-1.79021	-1.49676
Ptch1	4.02254	4.16239	4.01961	3.82701	3.17745	3.00093	4.09246	3.92331	3.08919	-0.834125	-1.00328	-1.78278	-2.00455
Pou2f2	5.80174	5.97255	5.99675	5.91532	5.21904	5.038	5.88715	5.95604	5.12852	-0.827519	-0.758629	-1.77463	-1.69188
Atp13a3	6.3193	6.24902	6.49149	6.42008	5.59666	5.66772	6.28416	6.45579	5.63219	-0.823597	-0.651972	-1.76981	-1.57131
Arhgap17	6.41897	6.44902	6.83862	6.77258	6.05755	5.91478	6.43399	6.8056	5.98617	-0.819437	-0.447828	-1.76472	-1.36399
Myo1g	8.32981	8.33465	8.32224	8.37334	7.58605	7.47988	8.33223	8.34779	7.53297	-0.814827	-0.799265	-1.75909	-1.74021
Itgb3	2.14404	2.23639	2.10759	2.43003	1.75496	1.16832	2.19021	2.26881	1.46164	-0.807169	-0.728574	-1.74977	-1.657
Sipa1l3	2.02053	1.92776	2.15098	2.27045	1.75496	1.06763	1.97414	2.21072	1.41129	-0.799424	-0.562848	-1.74041	-1.47718
Alg2	2.33761	2.31944	2.60555	2.43003	1.73778	1.70382	2.32853	2.51779	1.7208	-0.796989	-0.607727	-1.73747	-1.52386
Tnf	10.8445	10.9369	11.1812	11.3041	10.5128	10.379	10.8907	11.2427	10.4459	-0.796778	-0.444802	-1.73722	-1.36113
Raph1	4.03456	3.90441	4.18008	4.27256	3.49107	3.36855	3.96948	4.22632	3.42981	-0.79651	-0.539676	-1.73689	-1.45365
Slc7a11	7.5734	7.35217	7.4424	7.29632	6.77851	6.37075	7.46279	7.36936	6.57463	-0.794732	-0.888158	-1.73476	-1.85081
Iqsec1	3.3978	3.06044	3.25904	3.44879	2.59725	2.53179	3.22912	3.35392	2.56452	-0.789393	-0.664595	-1.72835	-1.58512
Cd44	10.0812	10.0525	10.2495	10.2009	9.44456	9.42767	10.0669	10.2252	9.43612	-0.789118	-0.630736	-1.72802	-1.54835
Psme2	4.87322	5.00349	5.1416	5.26729	4.23213	4.60098	4.93836	5.20444	4.41656	-0.787887	-0.521799	-1.72654	-1.43574
Ndst1	3.54514	3.51272	3.60164	3.44131	2.79287	2.67558	3.52893	3.52148	2.73423	-0.787253	-0.794702	-1.72578	-1.73472
Ak4	3.42849	3.63125	3.89753	3.70747	3.03004	3.00093	3.52987	3.8025	3.01548	-0.787019	-0.514389	-1.72551	-1.42839
Nid2	2.96716	2.64339	3.01081	2.95589	2.14198	2.25483	2.80528	2.98335	2.19841	-0.78494	-0.606869	-1.72302	-1.52295
Ankrd44	4.66212	4.73511	4.48143	4.66478	3.72258	3.85498	4.69862	4.57311	3.78878	-0.784323	-0.909835	-1.72228	-1.87883
Ppp1r15a	5.56669	5.96451	5.83821	5.92473	5.14443	5.05124	5.7656	5.88147	5.09783	-0.783637	-0.667765	-1.72147	-1.58861
Adora2b	6.09943	5.93847	5.64876	5.74666	4.97521	4.87374	6.01895	5.69771	4.92448	-0.773232	-1.09447	-1.70909	-2.13535
Arid1a	6.38807	6.40572	6.66241	6.68983	5.90819	5.9063	6.39689	6.67612	5.90724	-0.768879	-0.48965	-1.70395	-1.4041
Ikbkb	7.38122	7.37662	7.50853	7.64559	6.84568	6.77507	7.37892	7.57706	6.81038	-0.766688	-0.568545	-1.70136	-1.48303
Eif1	5.51184	5.50054	5.89992	5.87289	5.12474	5.11781	5.50619	5.8864	5.12127	-0.765129	-0.384915	-1.69952	-1.30578
Agrn	6.65857	6.68166	6.97012	6.93375	6.24244	6.1319	6.67012	6.95194	6.18717	-0.764765	-0.482945	-1.69909	-1.39759
Kdm4a	8.25941	8.38131	8.38123	8.37824	7.65943	7.57237	8.32036	8.37973	7.6159	-0.763838	-0.704465	-1.698	-1.62954
Slc7a2	9.31761	9.347	9.41839	9.40557	8.68968	8.61117	9.33231	9.41198	8.65043	-0.761556	-0.68188	-1.69532	-1.60423
P2ry1	1.69658	1.75949	2.03995	1.90788	1.22444	1.20039	1.72803	1.97392	1.21241	-0.761503	-0.51562	-1.69526	-1.42961
Tbc1d15	4.90194	4.86866	5.35841	5.32122	4.53523	4.62185	4.8853	5.33982	4.57854	-0.761279	-0.306758	-1.69499	-1.23693
Fbrs	5.2501	5.04374	5.41957	5.63969	4.76876	4.76807	5.14692	5.52963	4.76842	-0.761213	-0.378504	-1.69492	-1.29999
Chd6	4.93652	5.1268	5.09237	5.03871	4.32706	4.28692	5.03166	5.06554	4.30699	-0.758554	-0.724674	-1.69179	-1.65253
Dip2b	5.63672	5.74547	5.96063	5.82916	5.16706	5.10728	5.6911	5.8949	5.13717	-0.757728	-0.553928	-1.69083	-1.46808
Csrnp1	6.32012	6.32887	6.20409	6.28148	5.56414	5.41283	6.32449	6.24279	5.48849	-0.754301	-0.836007	-1.68681	-1.7851
Myadm	7.80306	7.70623	8.01466	7.90907	7.27201	7.14457	7.75464	7.96187	7.20829	-0.753575	-0.54635	-1.68596	-1.46039
Atp11a	7.49145	7.59914	7.7223	7.7193	7.01964	6.92171	7.5453	7.7208	6.97067	-0.750127	-0.574625	-1.68194	-1.48929
Hsd17b11	6.96429	6.96007	7.15665	7.14866	6.38647	6.42772	6.96218	7.15265	6.4071	-0.745557	-0.555081	-1.67662	-1.46925
Deptor	0.840492	0.585837	1.18269	1.00235	0.0265034	0.66987	0.713164	1.09252	0.348187	-0.744333	-0.364978	-1.6752	-1.28786
Ptafr	8.60053	8.6568	8.52344	8.38386	7.73007	7.69206	8.62866	8.45365	7.71106	-0.742587	-0.917599	-1.67317	-1.88897
Gm15800	6.63112	6.64691	7.08504	7.07026	6.35443	6.32695	6.63901	7.07765	6.34069	-0.736961	-0.298325	-1.66666	-1.22972
Atf5	2.58656	2.39798	2.96291	2.89152	2.38198	2.00547	2.49227	2.92721	2.19373	-0.733486	-0.29854	-1.66265	-1.2299
Aff1	8.14877	8.0447	8.2408	8.27322	7.53818	7.51057	8.09673	8.25701	7.52438	-0.732634	-0.572359	-1.66167	-1.48695
Fkbp1a	4.84163	4.85132	5.27507	5.35145	4.50763	4.65693	4.84647	5.31326	4.58228	-0.730977	-0.264194	-1.65976	-1.20096
Srgn	8.67922	8.75728	8.53884	8.47819	7.7987	7.75716	8.71825	8.50852	7.77793	-0.730583	-0.940312	-1.65931	-1.91894
Plk2	7.42412	7.55751	7.62082	7.68648	6.93269	6.92291	7.49082	7.65365	6.9278	-0.725851	-0.563019	-1.65388	-1.47736
Tesk2	0.686458	0.0175536	0.688877	0.46731	-0.0312121	-0.263015	0.352006	0.578094	-0.147114	-0.725207	-0.49912	-1.65314	-1.41335
Rel	6.33963	6.25695	6.69301	6.69141	5.96187	5.98549	6.29829	6.69221	5.97368	-0.718532	-0.32461	-1.64551	-1.25233
Plagl2	7.66841	7.61824	7.92103	7.86854	7.14626	7.21982	7.64332	7.89478	7.18304	-0.711743	-0.460281	-1.63778	-1.37581
Atp2a3	5.29243	5.27462	5.01815	4.9572	4.30682	4.24526	5.28352	4.98767	4.27604	-0.711634	-1.00749	-1.63766	-2.0104
Tbc1d2b	6.30696	6.36475	6.67547	6.56642	5.94045	5.88303	6.33586	6.62094	5.91174	-0.709204	-0.424118	-1.6349	-1.34175
Fchsd2	6.06468	5.97736	5.77027	5.86732	5.08285	5.13657	6.02102	5.81879	5.10971	-0.709082	-0.911307	-1.63476	-1.88075
Akna	7.45799	7.54085	7.7232	7.72007	7.06682	6.9585	7.49942	7.72164	7.01266	-0.708976	-0.48676	-1.63464	-1.40129
Parp14	11.8257	11.8746	11.9563	11.9291	11.2561	11.2186	11.8502	11.9427	11.2374	-0.705293	-0.612761	-1.63048	-1.52918
Zbtb20	3.99409	3.87725	4.10483	4.11704	3.42286	3.38956	3.93567	4.11094	3.40621	-0.704731	-0.529463	-1.62984	-1.44339
Cnn3	4.47482	4.73133	4.7694	4.87635	3.97796	4.26055	4.60307	4.82287	4.11925	-0.703622	-0.48382	-1.62859	-1.39844
Fam98b	3.26803	3.53895	3.81226	3.73218	3.09217	3.04574	3.40349	3.77222	3.06895	-0.703268	-0.334537	-1.62819	-1.26097
Dst	4.28323	4.40987	4.20087	4.28931	3.53647	3.54746	4.34655	4.24509	3.54197	-0.703126	-0.804582	-1.62803	-1.74664
Cxcl1	7.2576	7.08327	7.24315	7.25907	6.76161	6.33509	7.17043	7.25111	6.54835	-0.702759	-0.622081	-1.62761	-1.53909
Nlrp3	9.36757	9.35086	9.57021	9.6431	8.9439	8.86946	9.35922	9.60666	8.90668	-0.699971	-0.452533	-1.62447	-1.36844
Pde1b	3.95667	4.35679	4.20602	4.26834	3.63717	3.43742	4.15673	4.23718	3.5373	-0.699888	-0.619435	-1.62438	-1.53627
Helz2	10.6085	10.5858	10.6374	10.6624	9.97793	9.9258	10.5972	10.6499	9.95186	-0.698029	-0.645302	-1.62229	-1.56407
Prrc2c	8.5628	8.52248	8.75771	8.81414	8.07464	8.11057	8.54264	8.78593	8.09261	-0.693316	-0.45003	-1.617	-1.36607
Sipa1l1	5.96035	6.02298	5.55899	5.55737	4.89033	4.84107	5.99167	5.55818	4.8657	-0.692483	-1.12597	-1.61606	-2.18249
Bcl2l11	6.1315	6.0762	5.96671	6.00044	5.30609	5.27661	6.10385	5.98358	5.29135	-0.692223	-0.812498	-1.61577	-1.75625
Tet2	8.67858	8.81343	8.74626	8.734	8.04047	8.05604	8.746	8.74013	8.04825	-0.691876	-0.697747	-1.61538	-1.62197
P2ry2	5.38298	5.3004	4.88955	4.87635	4.27145	4.11255	5.34169	4.88295	4.192	-0.690952	-1.14969	-1.61435	-2.21867
Helz	4.60951	4.59211	4.73416	4.8708	3.97796	4.2491	4.60081	4.80248	4.11353	-0.688954	-0.487286	-1.61211	-1.40181
Prrc2a	7.15211	7.1286	7.34066	7.39587	6.73643	6.62812	7.14035	7.36827	6.68228	-0.685989	-0.458077	-1.6088	-1.37371
Dock4	7.07126	6.84564	7.13723	7.14578	6.42922	6.49228	6.95845	7.1415	6.46075	-0.680755	-0.497696	-1.60298	-1.41196
Slc20a1	4.33599	4.30678	4.50253	4.41675	3.79079	3.77208	4.32138	4.45964	3.78143	-0.678206	-0.539953	-1.60015	-1.45392
Vps13d	8.01763	8.0282	8.06657	8.15567	7.42772	7.44769	8.02291	8.11112	7.4377	-0.673419	-0.585213	-1.59485	-1.50026
Ep400	8.06675	8.0255	8.29046	8.32947	7.6497	7.62351	8.04613	8.30997	7.63661	-0.673358	-0.409517	-1.59478	-1.32824
Fnbp1l	8.82464	8.93775	9.02736	8.95466	8.29558	8.34711	8.8812	8.99101	8.32135	-0.669661	-0.559847	-1.5907	-1.47411
Atp6v0a1	7.24988	7.19196	7.37022	7.45042	6.75895	6.72429	7.22092	7.41032	6.74162	-0.668699	-0.4793	-1.58964	-1.39407
Spred2	2.17334	2.21486	2.58987	2.48922	1.70281	2.04132	2.1941	2.53955	1.87206	-0.667483	-0.322033	-1.5883	-1.25009
Gbp5	10.346	10.4063	10.5741	10.6211	9.87245	9.99448	10.3761	10.5976	9.93347	-0.664146	-0.442647	-1.58463	-1.3591
Gbp2b	10.346	10.4063	10.5741	10.6211	9.87245	9.99448	10.3761	10.5976	9.93347	-0.664146	-0.442647	-1.58463	-1.3591
Cntrob	-0.253836	-0.0855399	-0.170945	-0.289419	-1.00207	-0.783848	-0.169688	-0.230182	-0.892957	-0.662775	-0.723269	-1.58312	-1.65092
Kctd9	3.86539	3.67133	3.91022	3.67597	3.10562	3.15611	3.76836	3.79309	3.13087	-0.662224	-0.637487	-1.58252	-1.55562
Dhx9	6.64752	6.52753	6.8169	6.84377	6.14239	6.20187	6.58753	6.83033	6.17213	-0.658203	-0.415397	-1.57812	-1.33367
Csf1	7.41954	7.50304	7.70557	7.78278	7.07368	7.09853	7.46129	7.74418	7.08611	-0.658072	-0.375185	-1.57797	-1.29701
Phgdh	2.5197	2.47246	2.52538	2.8126	2.00513	2.02351	2.49608	2.66899	2.01432	-0.654672	-0.481761	-1.57426	-1.39645
Sertad2	6.1756	6.21689	6.32387	6.25295	5.59547	5.67772	6.19624	6.28841	5.63659	-0.651816	-0.55965	-1.57115	-1.47391
Flnb	10.4968	10.5834	10.6423	10.6662	10.0247	9.99505	10.5401	10.6542	10.0099	-0.644388	-0.530261	-1.56308	-1.44419
Mmp25	4.36167	4.44728	4.26646	4.37027	3.64179	3.71218	4.40448	4.31836	3.67699	-0.641379	-0.727491	-1.55982	-1.65576
Nfkb2	9.0463	9.11095	9.09939	9.08465	8.50708	8.39833	9.07862	9.09202	8.4527	-0.639316	-0.625921	-1.55759	-1.5432
Cnn2	4.98276	5.13542	4.85389	4.80825	4.23825	4.14997	5.05909	4.83107	4.19411	-0.636958	-0.86498	-1.55505	-1.82131
Prrc1	3.91392	3.74829	3.81226	3.79218	3.06488	3.26624	3.8311	3.80222	3.16556	-0.636658	-0.665543	-1.55472	-1.58617
Ckap4	2.05241	1.92776	2.25408	2.01247	1.3875	1.61145	1.99008	2.13327	1.49948	-0.633796	-0.490606	-1.55164	-1.40504
R3hdm1	4.28993	4.39559	4.51088	4.56168	3.93339	3.87994	4.34276	4.53628	3.90667	-0.629613	-0.436089	-1.54715	-1.35293
Fcgr2b	8.69902	8.75495	8.46286	8.41234	7.81287	7.80356	8.72699	8.4376	7.80822	-0.62938	-0.918769	-1.5469	-1.8905
Dcun1d3	5.77332	5.80973	5.55091	5.60331	4.97521	4.9298	5.79152	5.57711	4.95251	-0.624603	-0.839018	-1.54179	-1.78883
Taf3	2.08361	2.39798	2.6516	2.20133	1.93151	1.68128	2.24079	2.42646	1.80639	-0.620071	-0.4344	-1.53695	-1.35135
Prrc2b	5.43833	5.43686	5.64117	5.6183	5.05018	4.96988	5.4376	5.62974	5.01003	-0.61971	-0.427569	-1.53657	-1.34497
Ranbp2	10.1036	10.189	10.0963	10.0645	9.44968	9.4739	10.1463	10.0804	9.46179	-0.618632	-0.684488	-1.53542	-1.60713
Cpeb2	4.41476	4.31186	4.73059	4.43192	3.99251	3.93338	4.36331	4.58125	3.96295	-0.618306	-0.400362	-1.53507	-1.31984
Ppp1r12b	1.95456	2.07844	2.21372	1.92942	1.6487	1.26245	2.0165	2.07157	1.45557	-0.615995	-0.560927	-1.53261	-1.47522
Thbs1	5.89811	5.88494	5.75453	5.72374	5.15417	5.0924	5.89152	5.73913	5.12329	-0.615845	-0.768237	-1.53246	-1.70319
Caskin2	2.61886	2.47246	2.40508	2.60079	2.00513	1.76941	2.54566	2.50294	1.88727	-0.615671	-0.65839	-1.53227	-1.57832
Orai2	6.03207	6.2477	5.85798	5.76324	5.20505	5.18545	6.13988	5.81061	5.19525	-0.615368	-0.944637	-1.53195	-1.9247
Rfx1	2.68137	2.47246	2.29334	2.74134	1.91632	1.89226	2.57691	2.51734	1.90429	-0.613048	-0.672621	-1.52949	-1.59397
Pprc1	4.17515	4.2067	4.31496	4.34646	3.82372	3.61443	4.19092	4.33071	3.71908	-0.611631	-0.471846	-1.52799	-1.38688
E2f8	1.95456	1.95399	2.27384	2.20133	1.57325	1.68128	1.95428	2.23758	1.62726	-0.610323	-0.327015	-1.5266	-1.25442
Ubr4	10.4278	10.4721	10.4824	10.4782	9.86962	9.87293	10.45	10.4803	9.87128	-0.609006	-0.578696	-1.52521	-1.4935
Zfp422	3.16971	3.26286	3.32683	3.25774	2.68051	2.68694	3.21628	3.29229	2.68373	-0.608561	-0.532557	-1.52474	-1.44649
Ier2	4.82096	4.83376	4.52332	4.60582	4.01764	3.89471	4.82736	4.56457	3.95618	-0.608391	-0.871185	-1.52456	-1.82917
Pkd1	5.86145	5.73795	6.04643	5.98895	5.41949	5.40254	5.7997	6.01769	5.41102	-0.606675	-0.388685	-1.52275	-1.3092
Ptprs	4.86875	4.55832	4.86696	4.98831	4.30973	4.33825	4.71353	4.92763	4.32399	-0.603645	-0.389543	-1.51955	-1.30998
Ago2	5.55561	5.36537	5.7117	5.75422	5.17824	5.09027	5.46049	5.73296	5.13425	-0.598706	-0.326233	-1.51436	-1.25374
Mkl2	4.13104	3.89089	4.1957	4.21673	3.75282	3.47067	4.01096	4.20622	3.61174	-0.594473	-0.399219	-1.50992	-1.31879
Aebp2	7.08095	7.06308	7.23624	7.22954	6.61999	6.65801	7.07201	7.23289	6.639	-0.593892	-0.433014	-1.50931	-1.35005
Bco2	4.01042	4.05742	4.02545	3.98446	3.52651	3.29622	4.03392	4.00495	3.41136	-0.593593	-0.622556	-1.509	-1.5396
Zfp36	8.31797	8.27965	8.2364	8.31011	7.65572	7.70679	8.29881	8.27326	7.68125	-0.592004	-0.617557	-1.50734	-1.53427
Zc3h12a	6.97836	6.78208	7.0229	7.04212	6.50414	6.37865	6.88022	7.03251	6.4414	-0.59111	-0.438822	-1.50641	-1.3555
Pcdhgc3	4.70789	4.61695	4.91809	4.88465	4.34134	4.27943	4.66242	4.90137	4.31039	-0.590981	-0.352034	-1.50627	-1.27636
Iars	5.25353	5.1666	5.33038	5.4865	4.87862	4.75733	5.21007	5.40844	4.81798	-0.590463	-0.392089	-1.50573	-1.31229
Unc119b	2.88986	3.19849	2.88795	2.97672	2.26697	2.4273	3.04417	2.93233	2.34713	-0.585201	-0.697041	-1.50025	-1.62118
Tmem39a	4.51828	4.53244	4.38932	4.40527	3.82778	3.7985	4.52536	4.39729	3.81314	-0.584152	-0.712216	-1.49916	-1.63832
Mapkbp1	7.507	7.56711	7.53129	7.52657	6.95236	6.93785	7.53705	7.52893	6.9451	-0.583827	-0.591947	-1.49882	-1.50728
Junb	8.44407	8.17377	8.09115	8.16364	7.72163	7.37361	8.30892	8.12739	7.54762	-0.579775	-0.7613	-1.49462	-1.69502
Dnajc1	6.46634	6.56949	6.36821	6.40671	5.81709	5.82894	6.51792	6.38746	5.82302	-0.564445	-0.6949	-1.47882	-1.61877
Gpr132	4.54374	4.66141	4.51504	4.47282	3.98889	3.89471	4.60257	4.49393	3.9418	-0.552126	-0.660772	-1.46625	-1.58093
Irgq	4.14219	3.80703	3.89753	3.69495	3.30536	3.22787	3.97461	3.79624	3.26661	-0.529628	-0.707996	-1.44356	-1.63353
Stk10	4.69784	4.59211	4.56	4.5513	4.12392	3.93814	4.64498	4.55565	4.03103	-0.524621	-0.613949	-1.43856	-1.53044
Filip1l	6.31026	6.4605	6.17417	6.17058	5.72204	5.58513	6.38538	6.17238	5.65359	-0.518789	-0.731794	-1.43275	-1.6607
Plaur	6.80788	6.68852	6.59233	6.59953	6.2202	5.9423	6.7482	6.59593	6.08125	-0.514684	-0.666951	-1.42868	-1.58771
Dnajb4	4.27649	4.19575	4.09931	4.17678	3.69615	3.57217	4.23612	4.13804	3.63416	-0.50388	-0.601956	-1.41802	-1.51777
Cebpb	6.6172	6.33761	6.26708	6.27414	5.84041	5.69751	6.47741	6.27061	5.76896	-0.501646	-0.708443	-1.41583	-1.63404
Ly75	3.87879	3.63935	3.6172	3.50724	3.01586	3.10622	3.75907	3.56222	3.06104	-0.50118	-0.698032	-1.41537	-1.62229
Nek6	3.92257	4.14541	3.91022	3.60414	3.31697	3.19642	4.03399	3.75718	3.2567	-0.500486	-0.777299	-1.41469	-1.71392
Glipr2	6.33153	6.28434	5.99824	6.07961	5.56414	5.51516	6.30794	6.03893	5.53965	-0.499275	-0.768286	-1.4135	-1.70324
Nfatc3	5.68455	5.53787	5.55698	5.4234	4.95863	5.05782	5.61121	5.49019	5.00823	-0.481965	-0.602984	-1.39664	-1.51886
B3gnt8	1.40708	1.72943	1.37795	1.39176	0.893237	0.921409	1.56825	1.38485	0.907323	-0.47753	-0.660929	-1.39236	-1.5811
Trim3	3.43456	3.40275	3.14563	3.33238	2.84993	2.7205	3.41865	3.239	2.78521	-0.45379	-0.633437	-1.36963	-1.55126
Rtn1	5.11508	4.89935	4.66849	4.68391	4.25645	4.20632	5.00722	4.6762	4.23139	-0.444814	-0.775833	-1.36114	-1.71218
Stk40	6.60717	6.52753	6.38535	6.32072	6.00647	5.84424	6.56735	6.35303	5.92536	-0.427673	-0.641992	-1.34506	-1.56048
Tnfrsf8	4.54654	4.58374	4.38478	4.26411	3.91823	3.88981	4.56514	4.32445	3.90402	-0.420428	-0.661122	-1.33832	-1.58131
AA467197	7.128	7.07433	6.81774	6.7874	6.37123	6.41241	7.10117	6.80257	6.39182	-0.410747	-0.709345	-1.32937	-1.63506
Dusp2	8.07405	8.04698	7.76831	7.76268	7.38147	7.35992	8.06052	7.76549	7.37069	-0.394799	-0.689822	-1.31476	-1.61308
Mxd1	7.12893	7.0855	6.86411	6.92775	6.46293	6.54082	7.10722	6.89593	6.50188	-0.394051	-0.60534	-1.31408	-1.52134
Wfdc17	8.31981	8.51231	8.17532	8.12041	7.73738	7.79899	8.41606	8.14787	7.76818	-0.379683	-0.647875	-1.30106	-1.56686
LOC102642186	8.31981	8.51231	8.17532	8.12041	7.73738	7.79899	8.41606	8.14787	7.76818	-0.379683	-0.647875	-1.30106	-1.56686
Psd4	8.10953	8.16958	7.96614	7.88723	7.56946	7.52686	8.13955	7.92668	7.54816	-0.378522	-0.591391	-1.30001	-1.5067

## Sheet: myGOCluster2 (Fig 3E)
Gene.Symbol	B6.LPS_6hr.1	B6.LPS_6hr.2	Ripk3.LPS_6hr.1	Ripk3.LPS_6hr.2	Ripk3_Casp8.LPS_6hr.1	Ripk3_Casp8.LPS_6hr.2	B6.LPS_6hr.AVG	Ripk3.LPS_6hr.AVG	Ripk3_Casp8.LPS_6hr.AVG	LogFC.Ripk3_Casp8.LPS_6hr.vs.Ripk3.LPS_6hr	LogFC.Ripk3_Casp8.LPS_6hr.vs.B6.LPS_6hr	FC.Ripk3_Casp8.LPS_6hr.vs.Ripk3.LPS_6hr
Junb	8.44407	8.17377	8.09115	8.16364	7.72163	7.37361	8.30892	8.12739	7.54762	-0.579775	-0.7613	-1.49462
Gbp5	10.346	10.4063	10.5741	10.6211	9.87245	9.99448	10.3761	10.5976	9.93347	-0.664146	-0.442647	-1.58463
Nlrp3	9.36757	9.35086	9.57021	9.6431	8.9439	8.86946	9.35922	9.60666	8.90668	-0.699971	-0.452533	-1.62447
Cxcl1	7.2576	7.08327	7.24315	7.25907	6.76161	6.33509	7.17043	7.25111	6.54835	-0.702759	-0.622081	-1.62761
Rel	6.33963	6.25695	6.69301	6.69141	5.96187	5.98549	6.29829	6.69221	5.97368	-0.718532	-0.32461	-1.64551
Tnf	10.8445	10.9369	11.1812	11.3041	10.5128	10.379	10.8907	11.2427	10.4459	-0.796778	-0.444802	-1.73722
Cxcl2	9.67638	9.65537	9.73489	9.7554	9.01836	8.67817	9.66587	9.74514	8.84826	-0.896881	-0.817611	-1.86204
Stat5a	6.88073	6.91321	6.68934	6.66678	5.76188	5.62996	6.89697	6.67806	5.69592	-0.982139	-1.20105	-1.97539
Il6	9.96622	9.88457	10.0771	9.99841	9.04358	8.92584	9.92539	10.0378	8.98471	-1.05305	-0.940681	-2.07492
Cxcl3	5.20293	4.8548	5.20474	4.99087	4.02473	3.71773	5.02887	5.0978	3.87123	-1.22657	-1.15764	-2.3401
Ccl22	7.88613	7.90251	7.82047	7.54935	6.14565	5.93279	7.89432	7.68491	6.03922	-1.64569	-1.85511	-3.12898
Il12a	2.56462	3.04832	3.52949	3.62409	1.82168	1.56296	2.80647	3.57679	1.69232	-1.88447	-1.11415	-3.69218
Il12b	9.77351	9.68736	9.70495	9.83982	7.87776	7.8501	9.73043	9.77238	7.86393	-1.90845	-1.8665	-3.75407
Il1b	12.1547	12.2544	12.0668	11.9568	10.1418	9.98027	12.2045	12.0118	10.061	-1.95077	-2.1435	-3.86582
Ccl17	4.30985	4.32196	3.88474	3.69495	1.80529	1.65837	4.31591	3.78984	1.73183	-2.05801	-2.58408	-4.16412
Il1a	10.3577	10.3865	10.1592	9.97442	7.38905	7.12435	10.3721	10.0668	7.2567	-2.8101	-3.11539	-7.01334
